# Supplementary material for: Solvent vapor diffusion–driven multiscale pre-aggregation of non-fullerene acceptors enables high-performance organic solar cells
Source: Nat Commun. 2025 Dec 17;16:11188. doi: 10.1038/s41467-025-66199-5 (PMC12712035; doi:10.1038/s41467-025-66199-5)
Supplement: Supplementary file 4 — Source Data [file 41467_2025_66199_MOESM4_ESM.xlsx]

## Sheet: Fig.1d
Depth (nm) Fraction (%) Time (s)	0	0.04286	0.08571	0.12857	0.17143	0.21429	0.25714	0.3	0.34286	0.38571	0.42857	0.47143	0.51429	0.55714	0.6	0.64286	0.68571	0.72857	0.77143	0.81429	0.85714	0.9	0.94286	0.98571	1.02857	1.07143	1.11429	1.15714	1.2	1.24286	1.28571	1.32857	1.37143	1.41429	1.45714	1.5	1.54286	1.58571	1.62857	1.67143	1.71429	1.75714	1.8	1.84286	1.88571	1.92857	1.97143	2.01429	2.05714
0	1	0.85714	0.71428	0.57143	0.42857	0.28571	0.14285	-6.22082e-06	-2.71713e-06	7.86552e-07	4.29024e-06	7.79392e-06	1.12976e-05	1.48013e-05	1.8305e-05	1.496e-05	1.16151e-05	8.27014e-06	4.92519e-06	1.58025e-06	-1.7647e-06	-5.10964e-06	-4.27068e-06	-3.43172e-06	-2.59275e-06	-1.75379e-06	-9.14826e-07	-7.58629e-08	7.631e-07	6.49486e-07	5.35871e-07	4.22257e-07	3.08642e-07	1.95027e-07	8.14126e-08	-3.22021e-08	-3.02265e-08	-2.8251e-08	-2.62755e-08	-2.42999e-08	-2.23244e-08	-2.03489e-08	-1.83733e-08	-1.48353e-08	-1.12972e-08	-7.75914e-09	-4.22107e-09	-6.83012e-10	2.85505e-09
60	1	0.88199	0.76399	0.64598	0.52797	0.40997	0.29196	0.17395	0.14767	0.12139	0.09511	0.06883	0.04255	0.01627	-0.01002	-0.00849	-0.00697	-0.00545	-0.00393	-0.00241	-0.000885128	0.000636592	0.000553492	0.000470393	0.000387293	0.000304194	0.000221095	0.000137995	5.48958e-05	4.40512e-05	3.32067e-05	2.23621e-05	1.15175e-05	6.72988e-07	-1.01716e-05	-2.10161e-05	-1.74296e-05	-1.38431e-05	-1.02565e-05	-6.66998e-06	-3.08344e-06	5.03092e-07	4.08963e-06	3.38646e-06	2.6833e-06	1.98013e-06	1.27697e-06	5.73805e-07	-1.2936e-07
120	1	0.90139	0.80279	0.70418	0.60557	0.50696	0.40836	0.30975	0.2693	0.22884	0.18839	0.14794	0.10749	0.06704	0.02659	0.0222	0.01782	0.01344	0.00906	0.00468	0.000294649	-0.00409	-0.00347	-0.00285	-0.00223	-0.0016	-0.000983631	-0.00036289	0.000257852	0.000223971	0.00019009	0.00015621	0.000122329	8.84485e-05	5.45679e-05	2.06873e-05	1.63126e-05	1.1938e-05	7.56334e-06	3.18869e-06	-1.18596e-06	-5.56061e-06	-9.93526e-06	-8.17652e-06	-6.41778e-06	-4.65904e-06	-2.9003e-06	-1.14156e-06	6.1718e-07
180	1	0.91364	0.82727	0.74091	0.65454	0.56818	0.48181	0.39545	0.35014	0.30483	0.25952	0.21421	0.1689	0.12359	0.07828	0.06724	0.05621	0.04518	0.03414	0.02311	0.01208	0.00104	0.00074579	0.000447849	0.000149909	-0.000148032	-0.000445973	-0.000743913	-0.00104	-0.000875858	-0.000709861	-0.000543865	-0.000377869	-0.000211872	-4.58758e-05	0.000120121	0.000102529	8.4938e-05	6.73467e-05	4.97554e-05	3.21641e-05	1.45728e-05	-3.01847e-06	-2.86235e-06	-2.70623e-06	-2.55011e-06	-2.39399e-06	-2.23787e-06	-2.08175e-06
240	1	0.92225	0.8445	0.76675	0.689	0.61124	0.53349	0.45574	0.40894	0.36213	0.31532	0.26852	0.22171	0.1749	0.1281	0.11193	0.09576	0.0796	0.06343	0.04727	0.0311	0.01493	0.01267	0.0104	0.00814	0.00587	0.00361	0.00134	-0.000921431	-0.000813367	-0.000705302	-0.000597238	-0.000489174	-0.00038111	-0.000273046	-0.000164982	-0.000136216	-0.00010745	-7.86837e-05	-4.99176e-05	-2.11514e-05	7.61469e-06	3.63808e-05	3.07059e-05	2.5031e-05	1.93561e-05	1.36812e-05	8.00629e-06	2.33139e-06
300	1	0.92869	0.85739	0.78608	0.71478	0.64347	0.57216	0.50086	0.454	0.40714	0.36028	0.31342	0.26656	0.2197	0.17284	0.15298	0.13313	0.11327	0.09342	0.07356	0.05371	0.03385	0.02929	0.02473	0.02017	0.0156	0.01104	0.00648	0.00192	0.00159	0.00125	0.000921251	0.00058861	0.000255969	-7.66726e-05	-0.000409314	-0.000351592	-0.000293869	-0.000236147	-0.000178424	-0.000120702	-6.29794e-05	-5.25699e-06	-3.36656e-06	-1.47613e-06	4.14305e-07	2.30474e-06	4.19517e-06	6.0856e-06
360	1	0.93378	0.86756	0.80133	0.73511	0.66889	0.60267	0.53644	0.49014	0.44384	0.39754	0.35124	0.30494	0.25863	0.21233	0.18985	0.16738	0.1449	0.12242	0.09994	0.07747	0.05499	0.0482	0.04141	0.03462	0.02783	0.02104	0.01425	0.00746	0.00639	0.00532	0.00425	0.00318	0.00211	0.00103	-3.63436e-05	-4.50991e-05	-5.38547e-05	-6.26103e-05	-7.13658e-05	-8.01214e-05	-8.8877e-05	-9.76325e-05	-8.25458e-05	-6.74591e-05	-5.23724e-05	-3.72857e-05	-2.2199e-05	-7.11233e-06
420	1	0.93792	0.87585	0.81377	0.7517	0.68962	0.62754	0.56547	0.52	0.47453	0.42907	0.3836	0.33814	0.29267	0.24721	0.22286	0.19852	0.17418	0.14984	0.12549	0.10115	0.07681	0.06801	0.0592	0.0504	0.0416	0.03279	0.02399	0.01518	0.0132	0.01121	0.00922	0.00724	0.00525	0.00326	0.00128	0.00108	0.000883113	0.000686625	0.000490137	0.000293649	9.71605e-05	-9.93276e-05	-8.69383e-05	-7.45489e-05	-6.21595e-05	-4.97702e-05	-3.73808e-05	-2.49914e-05
480	1	0.94136	0.88272	0.82408	0.76545	0.70681	0.64817	0.58953	0.54504	0.50054	0.45605	0.41156	0.36707	0.32258	0.27808	0.25244	0.2268	0.20115	0.17551	0.14986	0.12422	0.09858	0.08801	0.07743	0.06686	0.05629	0.04572	0.03515	0.02458	0.02158	0.01859	0.01559	0.0126	0.0096	0.00661	0.00362	0.00312	0.00262	0.00212	0.00162	0.00112	0.000625698	0.000127374	0.000104477	8.15804e-05	5.86834e-05	3.57865e-05	1.28895e-05	-1.00075e-05
540	1	0.94428	0.88856	0.83284	0.77713	0.72141	0.66569	0.60997	0.56649	0.52301	0.47953	0.43605	0.39257	0.34909	0.30562	0.27906	0.25251	0.22596	0.19941	0.17286	0.14631	0.11976	0.10767	0.09558	0.08349	0.07139	0.0593	0.04721	0.03512	0.0311	0.02708	0.02305	0.01903	0.01501	0.01099	0.00697	0.00607	0.00518	0.00429	0.00339	0.0025	0.0016	0.000710999	0.000608183	0.000505366	0.000402549	0.000299733	0.000196916	9.40992e-05
600	1	0.9468	0.89359	0.84039	0.78719	0.73399	0.68078	0.62758	0.58511	0.54264	0.50018	0.45771	0.41524	0.37277	0.3303	0.30313	0.27597	0.2488	0.22163	0.19447	0.1673	0.14013	0.12674	0.11336	0.09997	0.08659	0.0732	0.05982	0.04643	0.0414	0.03638	0.03135	0.02632	0.02129	0.01627	0.01124	0.00988	0.00852	0.00716	0.0058	0.00444	0.00308	0.00173	0.00149	0.00126	0.00103	0.000802273	0.000571524	0.000340775
660	1	0.949	0.89799	0.84699	0.79598	0.74498	0.69398	0.64297	0.60149	0.56	0.51852	0.47703	0.43555	0.39406	0.35258	0.325	0.29743	0.26986	0.24229	0.21472	0.18714	0.15957	0.14509	0.13061	0.11613	0.10165	0.08717	0.07269	0.0582	0.05222	0.04623	0.04025	0.03426	0.02828	0.02229	0.01631	0.01444	0.01257	0.01069	0.00882	0.00695	0.00508	0.00321	0.0028	0.0024	0.00199	0.00159	0.00118	0.000778929
720	1	0.95095	0.90191	0.85286	0.80382	0.75477	0.70573	0.65668	0.61614	0.5756	0.53505	0.49451	0.45397	0.41343	0.37289	0.34506	0.31722	0.28939	0.26156	0.23372	0.20589	0.17806	0.16264	0.14723	0.13182	0.1164	0.10099	0.08558	0.07016	0.06328	0.0564	0.04952	0.04264	0.03576	0.02888	0.022	0.01959	0.01719	0.01478	0.01238	0.00997	0.00757	0.00516	0.00454	0.00393	0.00331	0.00269	0.00207	0.00145
780	1	0.9527	0.90541	0.85811	0.81082	0.76352	0.71623	0.66893	0.62929	0.58965	0.55001	0.51037	0.47073	0.43109	0.39145	0.36347	0.33549	0.30751	0.27954	0.25156	0.22358	0.1956	0.1794	0.1632	0.147	0.13079	0.11459	0.09839	0.08219	0.07448	0.06677	0.05906	0.05135	0.04364	0.03593	0.02822	0.02527	0.02232	0.01937	0.01642	0.01347	0.01052	0.00757	0.00671	0.00584	0.00497	0.00411	0.00324	0.00238
840	1	0.95429	0.90857	0.86286	0.81715	0.77144	0.72572	0.68001	0.64123	0.60245	0.56366	0.52488	0.4861	0.44731	0.40853	0.38049	0.35245	0.32441	0.29637	0.26834	0.2403	0.21226	0.19539	0.17851	0.16164	0.14477	0.1279	0.11102	0.09415	0.08568	0.0772	0.06873	0.06025	0.05178	0.0433	0.03483	0.03134	0.02785	0.02435	0.02086	0.01737	0.01388	0.01039	0.00925	0.00811	0.00698	0.00584	0.0047	0.00356
900	1	0.95571	0.91142	0.86713	0.82284	0.77855	0.73426	0.68997	0.652	0.61403	0.57606	0.5381	0.50013	0.46216	0.42419	0.39617	0.36815	0.34013	0.31211	0.28409	0.25606	0.22804	0.21061	0.19318	0.17575	0.15832	0.14089	0.12346	0.10603	0.09686	0.08768	0.07851	0.06933	0.06016	0.05098	0.04181	0.03778	0.03375	0.02972	0.02569	0.02166	0.01763	0.01361	0.01217	0.01074	0.00931	0.00787	0.00644	0.00501
960	1	0.95701	0.91401	0.87102	0.82802	0.78503	0.74204	0.69904	0.66185	0.62465	0.58746	0.55027	0.51307	0.47588	0.43869	0.41073	0.38278	0.35483	0.32688	0.29892	0.27097	0.24302	0.22512	0.20722	0.18932	0.17142	0.15352	0.13562	0.11772	0.10791	0.09809	0.08828	0.07847	0.06866	0.05885	0.04903	0.04448	0.03993	0.03538	0.03082	0.02627	0.02172	0.01717	0.01543	0.01368	0.01194	0.0102	0.00845	0.00671
1020	1	0.95819	0.91639	0.87458	0.83278	0.79097	0.74917	0.70736	0.6709	0.63444	0.59798	0.56152	0.52507	0.48861	0.45215	0.4243	0.39646	0.36861	0.34077	0.31293	0.28508	0.25724	0.23894	0.22065	0.20236	0.18406	0.16577	0.14748	0.12918	0.11879	0.1084	0.098	0.08761	0.07722	0.06683	0.05643	0.05138	0.04632	0.04126	0.03621	0.03115	0.02609	0.02104	0.01897	0.01691	0.01485	0.01279	0.01073	0.00866
1080	1	0.95928	0.91857	0.87785	0.83713	0.79642	0.7557	0.71498	0.67922	0.64346	0.6077	0.57193	0.53617	0.50041	0.46464	0.43694	0.40924	0.38154	0.35383	0.32613	0.29843	0.27073	0.25211	0.23349	0.21487	0.19625	0.17764	0.15902	0.1404	0.12948	0.11856	0.10764	0.09673	0.08581	0.07489	0.06397	0.05843	0.05289	0.04735	0.04181	0.03627	0.03073	0.02519	0.0228	0.02041	0.01802	0.01563	0.01325	0.01086
1140	1	0.9603	0.92059	0.88089	0.84118	0.80148	0.76177	0.72207	0.68697	0.65187	0.61677	0.58166	0.54656	0.51146	0.47636	0.44882	0.42128	0.39374	0.3662	0.33866	0.31111	0.28357	0.26468	0.24579	0.2269	0.20801	0.18911	0.17022	0.15133	0.13994	0.12854	0.11715	0.10575	0.09436	0.08296	0.07157	0.06556	0.05956	0.05356	0.04756	0.04156	0.03556	0.02955	0.02684	0.02413	0.02141	0.0187	0.01599	0.01327
1200	1	0.96123	0.92246	0.88369	0.84492	0.80616	0.76739	0.72862	0.69415	0.65968	0.6252	0.59073	0.55626	0.52179	0.48732	0.45996	0.43259	0.40523	0.37787	0.35051	0.32315	0.29579	0.27667	0.25756	0.23844	0.21933	0.20021	0.1811	0.16198	0.15016	0.13833	0.12651	0.11468	0.10286	0.09103	0.07921	0.07277	0.06633	0.05989	0.05345	0.04701	0.04057	0.03413	0.03109	0.02805	0.02501	0.02197	0.01893	0.01589
1260	1	0.9621	0.92421	0.88631	0.84841	0.81052	0.77262	0.73473	0.70085	0.66698	0.63311	0.59923	0.56536	0.53148	0.49761	0.47044	0.44327	0.4161	0.38894	0.36177	0.3346	0.30743	0.28813	0.26883	0.24953	0.23024	0.21094	0.19164	0.17234	0.16013	0.14791	0.1357	0.12349	0.11127	0.09906	0.08684	0.07999	0.07314	0.06629	0.05943	0.05258	0.04573	0.03887	0.03551	0.03215	0.02879	0.02543	0.02207	0.01871
1320	1	0.96292	0.92584	0.88876	0.85168	0.8146	0.77752	0.74045	0.70714	0.67384	0.64054	0.60723	0.57393	0.54062	0.50732	0.48035	0.45339	0.42642	0.39945	0.37248	0.34551	0.31854	0.2991	0.27965	0.2602	0.24075	0.22131	0.20186	0.18241	0.16985	0.15728	0.14471	0.13215	0.11958	0.10702	0.09445	0.08721	0.07996	0.07272	0.06548	0.05824	0.05099	0.04375	0.04007	0.0364	0.03272	0.02905	0.02537	0.02169
1380	1	0.96369	0.92737	0.89106	0.85474	0.81843	0.78212	0.7458	0.71304	0.68028	0.64752	0.61476	0.582	0.54924	0.51648	0.48972	0.46296	0.4362	0.40944	0.38268	0.35592	0.32915	0.30959	0.29002	0.27046	0.25089	0.23133	0.21176	0.1922	0.17931	0.16643	0.15355	0.14066	0.12778	0.1149	0.10201	0.0944	0.08679	0.07918	0.07157	0.06396	0.05635	0.04874	0.04476	0.04077	0.03679	0.0328	0.02882	0.02484
1440	1	0.96441	0.92883	0.89324	0.85766	0.82207	0.78648	0.7509	0.71866	0.68642	0.65418	0.62194	0.58971	0.55747	0.52523	0.49868	0.47212	0.44557	0.41902	0.39247	0.36592	0.33936	0.3197	0.30003	0.28037	0.2607	0.24104	0.22137	0.20171	0.18853	0.17536	0.16218	0.14901	0.13583	0.12266	0.10948	0.10153	0.09357	0.08561	0.07766	0.0697	0.06174	0.05379	0.0495	0.04522	0.04094	0.03665	0.03237	0.02809
1500	1	0.9651	0.9302	0.8953	0.8604	0.8255	0.7906	0.7557	0.72396	0.69222	0.66048	0.62874	0.597	0.56526	0.53352	0.50718	0.48084	0.4545	0.42816	0.40182	0.37548	0.34914	0.3294	0.30965	0.28991	0.27017	0.25043	0.23069	0.21095	0.19751	0.18407	0.17063	0.15719	0.14376	0.13032	0.11688	0.10859	0.10031	0.09203	0.08375	0.07547	0.06718	0.0589	0.05433	0.04976	0.04518	0.04061	0.03604	0.03147
1560	1	0.96574	0.93149	0.89723	0.86298	0.82872	0.79447	0.76021	0.72895	0.69768	0.66642	0.63516	0.60389	0.57263	0.54137	0.51524	0.48911	0.46298	0.43686	0.41073	0.3846	0.35848	0.33868	0.31889	0.29909	0.2793	0.2595	0.23971	0.21991	0.20624	0.19257	0.17889	0.16522	0.15154	0.13787	0.1242	0.11561	0.10702	0.09844	0.08985	0.08126	0.07267	0.06409	0.05924	0.05438	0.04953	0.04468	0.03983	0.03497
1620	1	0.96636	0.93272	0.89908	0.86544	0.8318	0.79816	0.76452	0.73372	0.70291	0.67211	0.6413	0.6105	0.57969	0.54889	0.52297	0.49706	0.47114	0.44523	0.41931	0.3934	0.36748	0.34765	0.32781	0.30798	0.28815	0.26831	0.24848	0.22864	0.21475	0.20086	0.18697	0.17308	0.15919	0.1453	0.13141	0.12253	0.11366	0.10478	0.09591	0.08704	0.07816	0.06929	0.06417	0.05904	0.05392	0.0488	0.04368	0.03856
1680	1	0.96694	0.93389	0.90083	0.86777	0.83471	0.80166	0.7686	0.73823	0.70787	0.6775	0.64713	0.61677	0.5864	0.55604	0.53033	0.50463	0.47893	0.45323	0.42753	0.40183	0.37612	0.35627	0.33641	0.31655	0.29669	0.27683	0.25697	0.23711	0.22303	0.20894	0.19486	0.18078	0.16669	0.15261	0.13852	0.12938	0.12024	0.11109	0.10195	0.09281	0.08366	0.07452	0.06914	0.06376	0.05838	0.05299	0.04761	0.04223
1740	1	0.96749	0.93498	0.90247	0.86996	0.83745	0.80494	0.77243	0.74248	0.71254	0.68259	0.65264	0.6227	0.59275	0.5628	0.53731	0.51183	0.48634	0.46085	0.43536	0.40987	0.38439	0.36452	0.34465	0.32479	0.30492	0.28506	0.26519	0.24533	0.23107	0.21682	0.20256	0.18831	0.17405	0.1598	0.14555	0.13615	0.12676	0.11737	0.10797	0.09858	0.08919	0.0798	0.07416	0.06853	0.0629	0.05727	0.05164	0.04601
1800	1	0.96801	0.93603	0.90404	0.87205	0.84006	0.80808	0.77609	0.74655	0.717	0.68746	0.65791	0.62837	0.59883	0.56928	0.54401	0.51873	0.49345	0.46818	0.4429	0.41762	0.39235	0.37249	0.35263	0.33276	0.3129	0.29304	0.27318	0.25332	0.23891	0.2245	0.21009	0.19568	0.18128	0.16687	0.15246	0.14283	0.1332	0.12358	0.11395	0.10432	0.09469	0.08507	0.0792	0.07333	0.06745	0.06158	0.05571	0.04984
1860	1	0.96851	0.93703	0.90554	0.87406	0.84257	0.81108	0.7796	0.75044	0.72129	0.69213	0.66298	0.63382	0.60467	0.57551	0.55044	0.52538	0.50031	0.47524	0.45017	0.42511	0.40004	0.38019	0.36034	0.34049	0.32064	0.30079	0.28094	0.26109	0.24655	0.232	0.21745	0.2029	0.18835	0.1738	0.15925	0.14941	0.13956	0.12971	0.11987	0.11002	0.10017	0.09032	0.08422	0.07812	0.07202	0.06592	0.05982	0.05372
1920	1	0.96899	0.93798	0.90697	0.87595	0.84494	0.81393	0.78292	0.75414	0.72535	0.69657	0.66779	0.63901	0.61023	0.58144	0.55658	0.53172	0.50686	0.482	0.45714	0.43228	0.40742	0.3876	0.36777	0.34794	0.32812	0.30829	0.28847	0.26864	0.25397	0.2393	0.22463	0.20996	0.19528	0.18061	0.16594	0.15589	0.14584	0.13579	0.12574	0.11569	0.10564	0.09559	0.08927	0.08295	0.07663	0.07031	0.06399	0.05767
1980	1	0.96944	0.93888	0.90832	0.87776	0.8472	0.81664	0.78608	0.75765	0.72923	0.70081	0.67238	0.64396	0.61553	0.58711	0.56245	0.5378	0.51314	0.48849	0.46383	0.43918	0.41452	0.39473	0.37494	0.35514	0.33535	0.31556	0.29576	0.27597	0.26119	0.24641	0.23163	0.21686	0.20208	0.1873	0.17252	0.16228	0.15204	0.1418	0.13156	0.12132	0.11108	0.10084	0.09431	0.08778	0.08126	0.07473	0.0682	0.06167
2040	1	0.96988	0.93975	0.90963	0.87951	0.84938	0.81926	0.78913	0.76106	0.73298	0.70491	0.67683	0.64875	0.62068	0.5926	0.56814	0.54369	0.51924	0.49478	0.47033	0.44587	0.42142	0.40166	0.38191	0.36215	0.34239	0.32264	0.30288	0.28312	0.26825	0.25337	0.23849	0.22361	0.20874	0.19386	0.17898	0.16856	0.15814	0.14773	0.13731	0.12689	0.11647	0.10605	0.09932	0.0926	0.08587	0.07915	0.07242	0.06569
2100	1	0.97029	0.94059	0.91088	0.88117	0.85146	0.82176	0.79205	0.76431	0.73656	0.70882	0.68108	0.65334	0.62559	0.59785	0.5736	0.54934	0.52509	0.50083	0.47657	0.45232	0.42806	0.40835	0.38864	0.36892	0.34921	0.3295	0.30978	0.29007	0.27511	0.26015	0.24518	0.23022	0.21526	0.20029	0.18533	0.17475	0.16416	0.15358	0.143	0.13241	0.12183	0.11124	0.10433	0.09741	0.0905	0.08358	0.07667	0.06975
2160	1	0.97069	0.94138	0.91207	0.88275	0.85344	0.82413	0.79482	0.7674	0.73998	0.71256	0.68513	0.65771	0.63029	0.60287	0.57881	0.55475	0.53069	0.50663	0.48257	0.45851	0.43445	0.41479	0.39513	0.37547	0.3558	0.33614	0.31648	0.29682	0.28178	0.26675	0.25171	0.23667	0.22164	0.2066	0.19157	0.18083	0.1701	0.15936	0.14863	0.13789	0.12715	0.11642	0.10932	0.10223	0.09514	0.08804	0.08095	0.07386
2220	1	0.97107	0.94215	0.91322	0.88429	0.85537	0.82644	0.79752	0.77041	0.7433	0.71619	0.68908	0.66197	0.63486	0.60775	0.58389	0.56002	0.53615	0.51228	0.48842	0.46455	0.44068	0.42107	0.40146	0.38185	0.36224	0.34263	0.32302	0.30341	0.28831	0.27321	0.25811	0.243	0.2279	0.2128	0.1977	0.18682	0.17594	0.16506	0.15418	0.1433	0.13242	0.12154	0.11428	0.10702	0.09975	0.09249	0.08522	0.07796
2280	1	0.97144	0.94289	0.91433	0.88577	0.85721	0.82866	0.8001	0.77329	0.74648	0.71968	0.69287	0.66606	0.63926	0.61245	0.58877	0.56509	0.54141	0.51774	0.49406	0.47038	0.4467	0.42715	0.4076	0.38804	0.36849	0.34894	0.32939	0.30983	0.29467	0.27951	0.26435	0.24919	0.23403	0.21888	0.20372	0.1927	0.18169	0.17068	0.15967	0.14866	0.13765	0.12664	0.11921	0.11179	0.10436	0.09694	0.08951	0.08209
2340	1	0.9718	0.94359	0.91539	0.88718	0.85898	0.83077	0.80257	0.77605	0.74954	0.72302	0.6965	0.66999	0.64347	0.61696	0.59346	0.56997	0.54648	0.52299	0.49949	0.476	0.45251	0.43302	0.41353	0.39404	0.37455	0.35505	0.33556	0.31607	0.30087	0.28566	0.27045	0.25525	0.24004	0.22483	0.20963	0.19849	0.18736	0.17623	0.16509	0.15396	0.14283	0.13169	0.12412	0.11654	0.10896	0.10139	0.09381	0.08623
2400	1	0.97214	0.94427	0.91641	0.88855	0.86069	0.83282	0.80496	0.77873	0.75249	0.72626	0.70003	0.67379	0.64756	0.62132	0.59801	0.5747	0.55139	0.52808	0.50477	0.48146	0.45815	0.43873	0.4193	0.39987	0.38045	0.36102	0.34159	0.32217	0.30692	0.29167	0.27642	0.26118	0.24593	0.23068	0.21543	0.20419	0.19294	0.18169	0.17045	0.1592	0.14796	0.13671	0.12899	0.12127	0.11355	0.10583	0.09811	0.09039
2460	1	0.97247	0.94493	0.9174	0.88987	0.86234	0.8348	0.80727	0.78131	0.75535	0.72939	0.70343	0.67747	0.65151	0.62555	0.60242	0.57929	0.55616	0.53303	0.5099	0.48677	0.46364	0.44428	0.42492	0.40556	0.3862	0.36684	0.34748	0.32812	0.31284	0.29755	0.28227	0.26699	0.2517	0.23642	0.22114	0.20979	0.19844	0.18709	0.17574	0.16438	0.15303	0.14168	0.13383	0.12597	0.11811	0.11026	0.1024	0.09455
2520	1	0.97278	0.94557	0.91835	0.89114	0.86392	0.83671	0.80949	0.7838	0.7581	0.73241	0.70671	0.68102	0.65532	0.62963	0.60667	0.58372	0.56077	0.53781	0.51486	0.4919	0.46895	0.44966	0.43037	0.41107	0.39178	0.37249	0.3532	0.33391	0.3186	0.30329	0.28798	0.27267	0.25736	0.24205	0.22674	0.2153	0.20385	0.1924	0.18096	0.16951	0.15806	0.14662	0.13863	0.13065	0.12266	0.11468	0.1067	0.09871
2580	1	0.97309	0.94618	0.91927	0.89236	0.86546	0.83855	0.81164	0.7862	0.76076	0.73532	0.70989	0.68445	0.65901	0.63357	0.61079	0.58801	0.56523	0.54245	0.51966	0.49688	0.4741	0.45488	0.43566	0.41644	0.39722	0.378	0.35878	0.33957	0.32423	0.3089	0.29357	0.27824	0.26291	0.24758	0.23225	0.22071	0.20918	0.19764	0.18611	0.17457	0.16304	0.1515	0.1434	0.1353	0.1272	0.11909	0.11099	0.10289
2640	1	0.97339	0.94678	0.92017	0.89355	0.86694	0.84033	0.81372	0.78853	0.76335	0.73816	0.71297	0.68778	0.6626	0.63741	0.6148	0.59219	0.56957	0.54696	0.52435	0.50174	0.47913	0.45998	0.44083	0.42169	0.40254	0.38339	0.36425	0.3451	0.32975	0.3144	0.29905	0.28371	0.26836	0.25301	0.23766	0.22605	0.21443	0.20281	0.1912	0.17958	0.16796	0.15635	0.14813	0.13992	0.1317	0.12348	0.11527	0.10705
2700	1	0.97368	0.94735	0.92103	0.8947	0.86838	0.84206	0.81573	0.79079	0.76584	0.7409	0.71595	0.69101	0.66606	0.64112	0.61867	0.59623	0.57378	0.55134	0.5289	0.50645	0.48401	0.46493	0.44586	0.42679	0.40771	0.38864	0.36957	0.3505	0.33514	0.31978	0.30442	0.28906	0.2737	0.25834	0.24298	0.23129	0.2196	0.20791	0.19622	0.18453	0.17284	0.16115	0.15283	0.14451	0.13618	0.12786	0.11954	0.11122
2760	1	0.97395	0.94791	0.92186	0.89581	0.86977	0.84372	0.81767	0.79296	0.76825	0.74355	0.71884	0.69413	0.66942	0.64471	0.62243	0.60015	0.57787	0.55559	0.5333	0.51102	0.48874	0.46975	0.45075	0.43175	0.41276	0.39376	0.37476	0.35576	0.3404	0.32503	0.30967	0.2943	0.27894	0.26357	0.24821	0.23645	0.22469	0.21294	0.20118	0.18942	0.17766	0.16591	0.15749	0.14907	0.14065	0.13223	0.12381	0.11539
2820	1	0.97423	0.94845	0.92268	0.8969	0.87113	0.84535	0.81958	0.7951	0.77063	0.74615	0.72167	0.69719	0.67272	0.64824	0.62612	0.604	0.58188	0.55976	0.53764	0.51552	0.4934	0.47448	0.45556	0.43664	0.41772	0.3988	0.37988	0.36095	0.34558	0.33022	0.31485	0.29948	0.28411	0.26874	0.25337	0.24155	0.22973	0.21791	0.20608	0.19426	0.18244	0.17062	0.16211	0.15359	0.14508	0.13657	0.12805	0.11954
2880	1	0.97449	0.94898	0.92347	0.89796	0.87245	0.84694	0.82143	0.79718	0.77293	0.74868	0.72443	0.70017	0.67592	0.65167	0.62971	0.60775	0.58579	0.56383	0.54187	0.51991	0.49795	0.4791	0.46026	0.44141	0.42257	0.40372	0.38488	0.36604	0.35067	0.3353	0.31993	0.30456	0.28919	0.27382	0.25845	0.24657	0.23469	0.22281	0.21093	0.19905	0.18717	0.1753	0.16669	0.15809	0.14949	0.14089	0.13228	0.12368
2940	1	0.97475	0.94949	0.92424	0.89899	0.87374	0.84848	0.82323	0.7992	0.77517	0.75114	0.72711	0.70307	0.67904	0.65501	0.63321	0.6114	0.5896	0.56779	0.54599	0.52418	0.50238	0.48361	0.46484	0.44608	0.42731	0.40854	0.38977	0.37101	0.35564	0.34028	0.32491	0.30954	0.29418	0.27881	0.26344	0.25151	0.23958	0.22765	0.21572	0.20379	0.19186	0.17993	0.17124	0.16256	0.15387	0.14519	0.1365	0.12782
3000	1	0.975	0.94999	0.92499	0.89999	0.87498	0.84998	0.82498	0.80116	0.77734	0.75352	0.72971	0.70589	0.68207	0.65825	0.6366	0.61495	0.5933	0.57165	0.55	0.52834	0.50669	0.488	0.46932	0.45063	0.43194	0.41325	0.39456	0.37587	0.36051	0.34515	0.3298	0.31444	0.29908	0.28372	0.26836	0.25638	0.2444	0.23243	0.22045	0.20847	0.19649	0.18452	0.17575	0.16699	0.15823	0.14947	0.14071	0.13195
3060	1	0.97524	0.95048	0.92571	0.90095	0.87619	0.85143	0.82667	0.80306	0.77945	0.75584	0.73223	0.70862	0.68501	0.6614	0.6399	0.6184	0.5969	0.5754	0.5539	0.5324	0.5109	0.49229	0.47368	0.45507	0.43646	0.41785	0.39924	0.38063	0.36528	0.34993	0.33459	0.31924	0.30389	0.28854	0.27319	0.26118	0.24916	0.23714	0.22512	0.2131	0.20108	0.18906	0.18023	0.1714	0.16257	0.15373	0.1449	0.13607
3120	1	0.97547	0.95094	0.92642	0.90189	0.87736	0.85283	0.8283	0.8049	0.78149	0.75808	0.73468	0.71127	0.68786	0.66445	0.6431	0.62175	0.6004	0.57904	0.55769	0.53634	0.51498	0.49645	0.47792	0.4594	0.44087	0.42234	0.40381	0.38528	0.36994	0.35461	0.33928	0.32395	0.30861	0.29328	0.27795	0.26589	0.25384	0.24178	0.22973	0.21767	0.20562	0.19356	0.18467	0.17577	0.16688	0.15798	0.14908	0.14019
3180	1	0.9757	0.9514	0.9271	0.9028	0.8785	0.8542	0.8299	0.8067	0.78349	0.76028	0.73707	0.71386	0.69065	0.66744	0.64624	0.62503	0.60382	0.58261	0.56141	0.5402	0.51899	0.50054	0.48209	0.46365	0.4452	0.42675	0.4083	0.38985	0.37453	0.35922	0.3439	0.32859	0.31327	0.29795	0.28264	0.27055	0.25846	0.24638	0.23429	0.2222	0.21012	0.19803	0.18907	0.18012	0.17116	0.1622	0.15325	0.14429
3240	1	0.97592	0.95185	0.92777	0.9037	0.87962	0.85555	0.83147	0.80846	0.78545	0.76243	0.73942	0.71641	0.69339	0.67038	0.64931	0.62825	0.60719	0.58612	0.56506	0.544	0.52293	0.50456	0.4862	0.46783	0.44946	0.43109	0.41272	0.39435	0.37905	0.36376	0.34846	0.33316	0.31787	0.30257	0.28727	0.27516	0.26304	0.25092	0.23881	0.22669	0.21458	0.20246	0.19345	0.18443	0.17542	0.16641	0.15739	0.14838
3300	1	0.97614	0.95229	0.92843	0.90457	0.88071	0.85686	0.833	0.81018	0.78735	0.76453	0.7417	0.71888	0.69606	0.67323	0.65231	0.63139	0.61047	0.58954	0.56862	0.5477	0.52678	0.50849	0.4902	0.47191	0.45362	0.43534	0.41705	0.39876	0.38348	0.36821	0.35293	0.33766	0.32238	0.30711	0.29183	0.27969	0.26755	0.25541	0.24327	0.23113	0.21899	0.20685	0.19778	0.18872	0.17965	0.17059	0.16152	0.15246
3360	1	0.97635	0.95271	0.92906	0.90542	0.88177	0.85813	0.83448	0.81184	0.7892	0.76656	0.74393	0.72129	0.69865	0.67601	0.65523	0.63444	0.61366	0.59288	0.57209	0.55131	0.53053	0.51232	0.49411	0.47591	0.4577	0.43949	0.42128	0.40308	0.38783	0.37258	0.35733	0.34208	0.32683	0.31158	0.29632	0.28416	0.272	0.25984	0.24768	0.23552	0.22336	0.2112	0.20209	0.19298	0.18386	0.17475	0.16564	0.15652
3420	1	0.97656	0.95312	0.92968	0.90624	0.8828	0.85936	0.83592	0.81346	0.791	0.76854	0.74608	0.72362	0.70117	0.67871	0.65806	0.63741	0.61677	0.59612	0.57548	0.55483	0.53418	0.51606	0.49793	0.47981	0.46168	0.44355	0.42543	0.4073	0.39208	0.37686	0.36163	0.34641	0.33119	0.31597	0.30074	0.28857	0.27639	0.26422	0.25204	0.23986	0.22769	0.21551	0.20636	0.1972	0.18805	0.17889	0.16974	0.16058
3480	1	0.97676	0.95352	0.93028	0.90703	0.88379	0.86055	0.83731	0.81503	0.79274	0.77046	0.74818	0.72589	0.70361	0.68133	0.66081	0.6403	0.61979	0.59928	0.57877	0.55825	0.53774	0.5197	0.50165	0.48361	0.46557	0.44752	0.42948	0.41143	0.39624	0.38105	0.36586	0.35067	0.33548	0.32028	0.30509	0.2929	0.28072	0.26853	0.25634	0.24416	0.23197	0.21978	0.21059	0.2014	0.1922	0.18301	0.17382	0.16463
3540	1	0.97695	0.9539	0.93085	0.9078	0.88475	0.86171	0.83866	0.81654	0.79443	0.77232	0.7502	0.72809	0.70598	0.68387	0.66349	0.64311	0.62273	0.60235	0.58196	0.56158	0.5412	0.52324	0.50528	0.48732	0.46936	0.4514	0.43344	0.41548	0.40032	0.38516	0.37	0.35484	0.33968	0.32453	0.30937	0.29717	0.28498	0.27279	0.26059	0.2484	0.23621	0.22401	0.21479	0.20556	0.19634	0.18711	0.17789	0.16867
3600	1	0.97714	0.95429	0.93143	0.90857	0.88571	0.86286	0.84	0.81806	0.79611	0.77417	0.75223	0.73028	0.70834	0.6864	0.66615	0.6459	0.62565	0.6054	0.58515	0.5649	0.54465	0.52677	0.50889	0.49101	0.47313	0.45525	0.43737	0.41949	0.40437	0.38924	0.37412	0.35899	0.34387	0.32874	0.31362	0.30142	0.28922	0.27702	0.26482	0.25262	0.24042	0.22822	0.21896	0.2097	0.20045	0.19119	0.18194	0.17268
3660	1	0.97733	0.95466	0.93199	0.90932	0.88665	0.86398	0.84131	0.81953	0.79776	0.77598	0.7542	0.73243	0.71065	0.68887	0.66875	0.64863	0.62851	0.60839	0.58827	0.56815	0.54803	0.53023	0.51243	0.49463	0.47684	0.45904	0.44124	0.42344	0.40835	0.39326	0.37817	0.36308	0.34799	0.3329	0.31781	0.30561	0.2934	0.2812	0.269	0.25679	0.24459	0.23239	0.2231	0.21382	0.20453	0.19525	0.18597	0.17668
3720	1	0.97751	0.95503	0.93254	0.91005	0.88756	0.86508	0.84259	0.82097	0.79936	0.77774	0.75613	0.73452	0.7129	0.69129	0.67129	0.6513	0.63131	0.61131	0.59132	0.57133	0.55133	0.53362	0.5159	0.49818	0.48047	0.46275	0.44504	0.42732	0.41227	0.39721	0.38216	0.36711	0.35205	0.337	0.32195	0.30974	0.29754	0.28533	0.27313	0.26093	0.24872	0.23652	0.22721	0.2179	0.20859	0.19929	0.18998	0.18067
3780	1	0.97769	0.95538	0.93307	0.91076	0.88845	0.86614	0.84383	0.82238	0.80092	0.77947	0.75801	0.73655	0.7151	0.69364	0.67377	0.65391	0.63404	0.61417	0.5943	0.57443	0.55456	0.53693	0.51929	0.50166	0.48403	0.46639	0.44876	0.43112	0.41611	0.4011	0.38608	0.37107	0.35605	0.34104	0.32602	0.31382	0.30162	0.28942	0.27722	0.26502	0.25282	0.24062	0.23129	0.22196	0.21263	0.2033	0.19397	0.18464
3840	1	0.97786	0.95573	0.93359	0.91145	0.88932	0.86718	0.84504	0.82374	0.80244	0.78114	0.75984	0.73854	0.71724	0.69594	0.67619	0.65645	0.6367	0.61696	0.59721	0.57747	0.55772	0.54017	0.52262	0.50506	0.48751	0.46996	0.45241	0.43486	0.41988	0.40491	0.38994	0.37496	0.35999	0.34501	0.33004	0.31785	0.30565	0.29346	0.28126	0.26907	0.25687	0.24468	0.23533	0.22599	0.21664	0.20729	0.19795	0.1886
3900	1	0.97803	0.95606	0.9341	0.91213	0.89016	0.86819	0.84622	0.82507	0.80392	0.78277	0.76162	0.74047	0.71933	0.69818	0.67855	0.65893	0.6393	0.61968	0.60005	0.58043	0.5608	0.54333	0.52586	0.50839	0.49092	0.47345	0.45599	0.43852	0.42358	0.40865	0.39372	0.37879	0.36386	0.34893	0.334	0.32181	0.30963	0.29744	0.28526	0.27307	0.26089	0.2487	0.23934	0.22999	0.22063	0.21127	0.20191	0.19255
3960	1	0.9782	0.95639	0.93459	0.91279	0.89098	0.86918	0.84738	0.82638	0.80538	0.78437	0.76337	0.74237	0.72137	0.70037	0.68087	0.66136	0.64186	0.62235	0.60285	0.58334	0.56384	0.54645	0.52906	0.51167	0.49428	0.4769	0.45951	0.44212	0.42723	0.41235	0.39746	0.38257	0.36769	0.3528	0.33791	0.32574	0.31357	0.30139	0.28922	0.27704	0.26487	0.2527	0.24333	0.23396	0.22459	0.21522	0.20585	0.19648
4020	1	0.97836	0.95672	0.93508	0.91344	0.8918	0.87016	0.84852	0.82767	0.80682	0.78596	0.76511	0.74426	0.7234	0.70255	0.68316	0.66378	0.64439	0.625	0.60562	0.58623	0.56684	0.54954	0.53223	0.51492	0.49762	0.48031	0.46301	0.4457	0.43086	0.41601	0.40117	0.38633	0.37148	0.35664	0.3418	0.32964	0.31748	0.30531	0.29315	0.28099	0.26883	0.25667	0.24729	0.23791	0.22853	0.21915	0.20977	0.20039
4080	1	0.97852	0.95704	0.93556	0.91408	0.8926	0.87112	0.84964	0.82894	0.80823	0.78752	0.76681	0.7461	0.72539	0.70468	0.68541	0.66614	0.64687	0.6276	0.60833	0.58907	0.5698	0.55257	0.53535	0.51812	0.5009	0.48367	0.46645	0.44922	0.43442	0.41963	0.40483	0.39003	0.37523	0.36043	0.34564	0.33349	0.32134	0.3092	0.29705	0.2849	0.27275	0.26061	0.25122	0.24184	0.23245	0.22306	0.21368	0.20429
4140	1	0.97868	0.95735	0.93603	0.91471	0.89339	0.87206	0.85074	0.83017	0.80961	0.78904	0.76847	0.7479	0.72734	0.70677	0.68762	0.66846	0.64931	0.63015	0.611	0.59185	0.57269	0.55555	0.5384	0.52126	0.50412	0.48697	0.46983	0.45269	0.43793	0.42318	0.40843	0.39368	0.37893	0.36418	0.34943	0.3373	0.32517	0.31304	0.30091	0.28878	0.27665	0.26451	0.25512	0.24573	0.23634	0.22695	0.21756	0.20817
4200	1	0.97883	0.95766	0.93649	0.91532	0.89415	0.87298	0.85181	0.83138	0.81096	0.79053	0.7701	0.74967	0.72924	0.70881	0.68977	0.67073	0.65169	0.63265	0.61361	0.59457	0.57553	0.55847	0.54141	0.52434	0.50728	0.49022	0.47316	0.45609	0.44139	0.42669	0.41198	0.39728	0.38258	0.36787	0.35317	0.34106	0.32895	0.31684	0.30472	0.29261	0.2805	0.26839	0.259	0.24961	0.24021	0.23082	0.22143	0.21204
4260	1	0.97898	0.95796	0.93694	0.91592	0.8949	0.87388	0.85286	0.83257	0.81227	0.79198	0.77169	0.7514	0.73111	0.71081	0.69188	0.67296	0.65403	0.6351	0.61617	0.59724	0.57831	0.56133	0.54435	0.52737	0.51039	0.49341	0.47643	0.45944	0.44479	0.43014	0.41548	0.40083	0.38617	0.37152	0.35686	0.34477	0.33268	0.32059	0.3085	0.29641	0.28432	0.27223	0.26284	0.25345	0.24406	0.23467	0.22528	0.21589
4320	1	0.97913	0.95825	0.93738	0.9165	0.89563	0.87475	0.85388	0.83372	0.81356	0.7934	0.77324	0.75308	0.73293	0.71277	0.69395	0.67513	0.65631	0.6375	0.61868	0.59986	0.58104	0.56414	0.54724	0.53034	0.51344	0.49654	0.47964	0.46274	0.44813	0.43353	0.41893	0.40432	0.38972	0.37511	0.36051	0.34844	0.33638	0.32431	0.31224	0.30018	0.28811	0.27605	0.26666	0.25727	0.24789	0.2385	0.22911	0.21972
4380	1	0.97927	0.95854	0.93781	0.91708	0.89635	0.87562	0.85489	0.83487	0.81484	0.79481	0.77479	0.75476	0.73473	0.7147	0.696	0.67729	0.65858	0.63987	0.62116	0.60246	0.58375	0.56693	0.55011	0.53329	0.51647	0.49965	0.48283	0.46601	0.45145	0.4369	0.42235	0.40779	0.39324	0.37869	0.36413	0.35209	0.34005	0.32801	0.31596	0.30392	0.29188	0.27984	0.27045	0.26107	0.25169	0.24231	0.23292	0.22354
4440	1	0.97941	0.95883	0.93824	0.91765	0.89707	0.87648	0.85589	0.836	0.8161	0.7962	0.77631	0.75641	0.73651	0.71662	0.69802	0.67942	0.66082	0.64222	0.62362	0.60502	0.58642	0.56968	0.55294	0.5362	0.51946	0.50272	0.48598	0.46924	0.45474	0.44024	0.42573	0.41123	0.39673	0.38223	0.36772	0.35571	0.34369	0.33167	0.31965	0.30764	0.29562	0.2836	0.27422	0.26485	0.25547	0.2461	0.23672	0.22734
4500	1	0.97955	0.95911	0.93866	0.91821	0.89777	0.87732	0.85687	0.8371	0.81734	0.79757	0.7778	0.75803	0.73826	0.71849	0.7	0.68151	0.66302	0.64453	0.62603	0.60754	0.58905	0.57239	0.55573	0.53907	0.52241	0.50575	0.48909	0.47243	0.45798	0.44353	0.42908	0.41463	0.40018	0.38572	0.37127	0.35928	0.34729	0.3353	0.32331	0.31132	0.29933	0.28734	0.27797	0.2686	0.25923	0.24987	0.2405	0.23113
4560	1	0.97969	0.95938	0.93907	0.91876	0.89845	0.87814	0.85783	0.83819	0.81855	0.79891	0.77926	0.75962	0.73998	0.72034	0.70195	0.68356	0.66518	0.64679	0.62841	0.61002	0.59163	0.57505	0.55847	0.54189	0.52531	0.50873	0.49215	0.47557	0.46117	0.44678	0.43238	0.41798	0.40358	0.38918	0.37478	0.36282	0.35086	0.3389	0.32693	0.31497	0.30301	0.29105	0.28169	0.27233	0.26297	0.25361	0.24426	0.2349
4620	1	0.97983	0.95965	0.93948	0.9193	0.89913	0.87895	0.85878	0.83926	0.81974	0.80022	0.7807	0.76118	0.74166	0.72215	0.70386	0.68558	0.6673	0.64902	0.63074	0.61246	0.59418	0.57768	0.56117	0.54467	0.52817	0.51167	0.49517	0.47867	0.46433	0.44998	0.43564	0.42129	0.40695	0.3926	0.37826	0.36632	0.35439	0.34246	0.33053	0.31859	0.30666	0.29473	0.28538	0.27604	0.26669	0.25734	0.248	0.23865
4680	1	0.97996	0.95991	0.93987	0.91983	0.89978	0.87974	0.8597	0.8403	0.8209	0.80151	0.78211	0.76271	0.74332	0.72392	0.70574	0.68756	0.66939	0.65121	0.63303	0.61485	0.59667	0.58025	0.56383	0.54741	0.53099	0.51457	0.49815	0.48172	0.46743	0.45314	0.43885	0.42456	0.41027	0.39598	0.38169	0.36979	0.35789	0.34599	0.33408	0.32218	0.31028	0.29838	0.28905	0.27972	0.27038	0.26105	0.25172	0.24239
4740	1	0.98009	0.96017	0.94026	0.92035	0.90043	0.88052	0.8606	0.84133	0.82205	0.80277	0.7835	0.76422	0.74494	0.72566	0.70759	0.68951	0.67144	0.65336	0.63529	0.61721	0.59913	0.58279	0.56645	0.55011	0.53376	0.51742	0.50108	0.48474	0.4705	0.45627	0.44203	0.42779	0.41356	0.39932	0.38509	0.37322	0.36135	0.34948	0.33761	0.32574	0.31388	0.30201	0.29269	0.28337	0.27406	0.26474	0.25542	0.24611
4800	1	0.98022	0.96043	0.94065	0.92086	0.90108	0.88129	0.86151	0.84235	0.82319	0.80403	0.78487	0.76572	0.74656	0.7274	0.70943	0.69145	0.67348	0.6555	0.63753	0.61956	0.60158	0.58532	0.56905	0.55279	0.53653	0.52026	0.504	0.48774	0.47355	0.45937	0.44519	0.43101	0.41683	0.40265	0.38847	0.37663	0.3648	0.35296	0.34112	0.32929	0.31745	0.30562	0.29632	0.28701	0.27771	0.26841	0.25911	0.24981
4860	1	0.98034	0.96068	0.94103	0.92137	0.90171	0.88205	0.86239	0.84335	0.82431	0.80527	0.78623	0.76719	0.74815	0.72911	0.71124	0.69336	0.67549	0.65762	0.63974	0.62187	0.60399	0.58781	0.57162	0.55544	0.53925	0.52307	0.50688	0.4907	0.47657	0.46245	0.44832	0.43419	0.42007	0.40594	0.39181	0.38001	0.36821	0.35641	0.34461	0.33281	0.321	0.3092	0.29992	0.29063	0.28135	0.27206	0.26278	0.25349
4920	1	0.98047	0.96093	0.9414	0.92187	0.90233	0.8828	0.86327	0.84434	0.82542	0.80649	0.78757	0.76864	0.74972	0.73079	0.71302	0.69524	0.67747	0.6597	0.64192	0.62415	0.60637	0.59027	0.57416	0.55805	0.54195	0.52584	0.50973	0.49362	0.47955	0.46548	0.45141	0.43734	0.42327	0.4092	0.39513	0.38336	0.3716	0.35983	0.34806	0.33629	0.32453	0.31276	0.30349	0.29423	0.28496	0.2757	0.26643	0.25716
4980	1	0.98059	0.96118	0.94177	0.92236	0.90295	0.88354	0.86412	0.84531	0.8265	0.80769	0.78888	0.77007	0.75126	0.73245	0.71477	0.6971	0.67942	0.66175	0.64407	0.62639	0.60872	0.59269	0.57666	0.56063	0.5446	0.52857	0.51254	0.49651	0.4825	0.46848	0.45447	0.44046	0.42644	0.41243	0.39841	0.38668	0.37495	0.36322	0.35149	0.33976	0.32803	0.3163	0.30705	0.2978	0.28856	0.27931	0.27006	0.26082
5040	1	0.98071	0.96142	0.94213	0.92284	0.90355	0.88426	0.86497	0.84627	0.82757	0.80887	0.79017	0.77147	0.75278	0.73408	0.7165	0.69892	0.68134	0.66376	0.64619	0.62861	0.61103	0.59508	0.57913	0.56317	0.54722	0.53127	0.51532	0.49937	0.48541	0.47145	0.45749	0.44354	0.42958	0.41562	0.40166	0.38997	0.37827	0.36658	0.35489	0.34319	0.3315	0.31981	0.31058	0.30136	0.29213	0.2829	0.27368	0.26445
5100	1	0.98083	0.96166	0.94248	0.92331	0.90414	0.88497	0.8658	0.84721	0.82862	0.81003	0.79144	0.77286	0.75427	0.73568	0.7182	0.70072	0.68323	0.66575	0.64827	0.63079	0.6133	0.59743	0.58156	0.56568	0.54981	0.53393	0.51806	0.50219	0.48828	0.47438	0.46048	0.44658	0.43268	0.41878	0.40488	0.39322	0.38157	0.36991	0.35826	0.3466	0.33495	0.32329	0.31409	0.30488	0.29568	0.28648	0.27728	0.26807
5160	1	0.98095	0.96189	0.94284	0.92378	0.90473	0.88567	0.86662	0.84814	0.82966	0.81119	0.79271	0.77423	0.75575	0.73727	0.71989	0.7025	0.68511	0.66773	0.65034	0.63295	0.61557	0.59977	0.58397	0.56818	0.55238	0.53658	0.52078	0.50499	0.49114	0.4773	0.46345	0.44961	0.43577	0.42192	0.40808	0.39646	0.38484	0.37323	0.36161	0.34999	0.33837	0.32676	0.31758	0.3084	0.29922	0.29004	0.28086	0.27168
5220	1	0.98106	0.96213	0.94319	0.92425	0.90531	0.88638	0.86744	0.84907	0.8307	0.81233	0.79396	0.77559	0.75722	0.73886	0.72156	0.70427	0.68698	0.66969	0.6524	0.63511	0.61782	0.6021	0.58638	0.57066	0.55493	0.53921	0.52349	0.50777	0.49399	0.4802	0.46641	0.45262	0.43884	0.42505	0.41126	0.39968	0.3881	0.37653	0.36495	0.35337	0.34179	0.33021	0.32105	0.31189	0.30274	0.29358	0.28442	0.27527
5280	1	0.98118	0.96236	0.94354	0.92471	0.90589	0.88707	0.86825	0.84999	0.83173	0.81346	0.7952	0.77694	0.75868	0.74042	0.72322	0.70603	0.68883	0.67163	0.65444	0.63724	0.62004	0.6044	0.58875	0.57311	0.55747	0.54182	0.52618	0.51053	0.4968	0.48307	0.46934	0.45561	0.44188	0.42815	0.41442	0.40288	0.39134	0.3798	0.36826	0.35672	0.34518	0.33364	0.32451	0.31537	0.30624	0.2971	0.28797	0.27884
5340	1	0.98129	0.96258	0.94388	0.92517	0.90646	0.88775	0.86905	0.85089	0.83274	0.81458	0.79643	0.77828	0.76012	0.74197	0.72486	0.70776	0.69066	0.67355	0.65645	0.63935	0.62224	0.60668	0.59111	0.57554	0.55997	0.5444	0.52884	0.51327	0.49959	0.48592	0.47225	0.45857	0.4449	0.43123	0.41756	0.40605	0.39455	0.38305	0.37155	0.36005	0.34855	0.33705	0.32794	0.31883	0.30972	0.30061	0.2915	0.28239
5400	1	0.98141	0.96281	0.94422	0.92562	0.90703	0.88843	0.86984	0.85179	0.83374	0.81569	0.79764	0.77959	0.76154	0.74349	0.72648	0.70947	0.69246	0.67545	0.65844	0.64143	0.62442	0.60893	0.59344	0.57794	0.56245	0.54696	0.53147	0.51597	0.50236	0.48874	0.47513	0.46151	0.4479	0.43428	0.42066	0.4092	0.39774	0.38628	0.37482	0.36336	0.3519	0.34044	0.33135	0.32227	0.31318	0.3041	0.29501	0.28593
5460	1	0.98152	0.96303	0.94455	0.92607	0.90758	0.8891	0.87061	0.85267	0.83472	0.81678	0.79884	0.78089	0.76295	0.745	0.72808	0.71117	0.69425	0.67733	0.66041	0.64349	0.62657	0.61116	0.59574	0.58032	0.56491	0.54949	0.53407	0.51865	0.5051	0.49154	0.47798	0.46442	0.45086	0.43731	0.42375	0.41233	0.40091	0.38949	0.37806	0.36664	0.35522	0.3438	0.33474	0.32569	0.31663	0.30757	0.29851	0.28945
5520	1	0.98163	0.96325	0.94488	0.9265	0.90813	0.88976	0.87138	0.85354	0.8357	0.81786	0.80002	0.78218	0.76433	0.74649	0.72967	0.71284	0.69601	0.67918	0.66236	0.64553	0.6287	0.61336	0.59802	0.58268	0.56733	0.55199	0.53665	0.52131	0.50781	0.49431	0.48081	0.46731	0.45381	0.44031	0.42681	0.41543	0.40405	0.39267	0.38129	0.36991	0.35853	0.34715	0.33812	0.32909	0.32005	0.31102	0.30199	0.29296
5580	1	0.98173	0.96347	0.9452	0.92694	0.90867	0.89041	0.87214	0.8544	0.83666	0.81892	0.80118	0.78344	0.7657	0.74796	0.73123	0.71449	0.69775	0.68102	0.66428	0.64754	0.63081	0.61554	0.60027	0.585	0.56974	0.55447	0.5392	0.52394	0.51049	0.49705	0.48361	0.47017	0.45672	0.44328	0.42984	0.4185	0.40716	0.39582	0.38449	0.37315	0.36181	0.35047	0.34147	0.33246	0.32346	0.31446	0.30545	0.29645
5640	1	0.98184	0.96368	0.94552	0.92736	0.90921	0.89105	0.87289	0.85525	0.83761	0.81997	0.80233	0.78469	0.76705	0.74942	0.73277	0.71612	0.69947	0.68283	0.66618	0.64953	0.63288	0.61769	0.6025	0.58731	0.57211	0.55692	0.54173	0.52654	0.51315	0.49977	0.48638	0.473	0.45961	0.44623	0.43285	0.42155	0.41025	0.39896	0.38766	0.37637	0.36507	0.35378	0.3448	0.33582	0.32685	0.31787	0.3089	0.29992
5700	1	0.98195	0.96389	0.94584	0.92779	0.90973	0.89168	0.87363	0.85609	0.83855	0.82101	0.80347	0.78593	0.76839	0.75085	0.73429	0.71773	0.70117	0.68461	0.66806	0.6515	0.63494	0.61982	0.6047	0.58958	0.57447	0.55935	0.54423	0.52911	0.51578	0.50246	0.48913	0.47581	0.46248	0.44915	0.43583	0.42457	0.41332	0.40207	0.39082	0.37956	0.36831	0.35706	0.34811	0.33916	0.33022	0.32127	0.31232	0.30338
5760	1	0.98205	0.9641	0.94615	0.9282	0.91025	0.8923	0.87435	0.85691	0.83947	0.82203	0.80459	0.78715	0.76971	0.75226	0.73579	0.71932	0.70285	0.68638	0.66991	0.65344	0.63697	0.62192	0.60688	0.59184	0.57679	0.56175	0.5467	0.53166	0.51839	0.50512	0.49185	0.47859	0.46532	0.45205	0.43878	0.42758	0.41637	0.40516	0.39395	0.38274	0.37153	0.36032	0.3514	0.34249	0.33357	0.32465	0.31573	0.30682
5820	1	0.98215	0.96431	0.94646	0.92861	0.91076	0.89292	0.87507	0.85773	0.84038	0.82304	0.80569	0.78835	0.771	0.75366	0.73728	0.72089	0.70451	0.68813	0.67174	0.65536	0.63897	0.624	0.60903	0.59406	0.57909	0.56412	0.54915	0.53418	0.52097	0.50776	0.49455	0.48134	0.46813	0.45493	0.44172	0.43055	0.41939	0.40822	0.39705	0.38589	0.37472	0.36356	0.35467	0.34579	0.3369	0.32801	0.31913	0.31024
5880	1	0.98225	0.96451	0.94676	0.92902	0.91127	0.89353	0.87578	0.85854	0.84129	0.82404	0.80679	0.78955	0.7723	0.75505	0.73875	0.72246	0.70616	0.68986	0.67357	0.65727	0.64097	0.62607	0.61118	0.59628	0.58138	0.56648	0.55159	0.53669	0.52354	0.51039	0.49724	0.48409	0.47094	0.45779	0.44464	0.43351	0.42239	0.41127	0.40015	0.38903	0.37791	0.36678	0.35793	0.34907	0.34022	0.33136	0.32251	0.31365
5940	1	0.98236	0.96471	0.94707	0.92943	0.91178	0.89414	0.8765	0.85934	0.84219	0.82504	0.80789	0.79074	0.77359	0.75644	0.74023	0.72402	0.7078	0.69159	0.67538	0.65917	0.64296	0.62814	0.61331	0.59849	0.58366	0.56884	0.55401	0.53919	0.5261	0.51301	0.49991	0.48682	0.47373	0.46064	0.44754	0.43647	0.42539	0.41431	0.40323	0.39215	0.38107	0.37	0.36117	0.35235	0.34352	0.33469	0.32587	0.31704
6000	1	0.98246	0.96491	0.94737	0.92983	0.91229	0.89474	0.8772	0.86014	0.84309	0.82603	0.80898	0.79192	0.77486	0.75781	0.74168	0.72556	0.70943	0.69331	0.67718	0.66106	0.64493	0.63018	0.61543	0.60068	0.58592	0.57117	0.55642	0.54167	0.52863	0.5156	0.50257	0.48953	0.4765	0.46346	0.45043	0.43939	0.42836	0.41733	0.40629	0.39526	0.38422	0.37319	0.36439	0.3556	0.3468	0.33801	0.32921	0.32042
6060	1	0.98256	0.96511	0.94767	0.93023	0.91278	0.89534	0.8779	0.86093	0.84397	0.82701	0.81005	0.79309	0.77612	0.75916	0.74312	0.72708	0.71104	0.695	0.67896	0.66292	0.64688	0.6322	0.61752	0.60284	0.58816	0.57348	0.5588	0.54412	0.53115	0.51817	0.5052	0.49222	0.47925	0.46627	0.45329	0.4423	0.43131	0.42032	0.40933	0.39834	0.38735	0.37636	0.3676	0.35884	0.35007	0.34131	0.33254	0.32378
6120	1	0.98265	0.96531	0.94796	0.93062	0.91327	0.89593	0.87858	0.86171	0.84485	0.82798	0.81111	0.79424	0.77737	0.7605	0.74455	0.72859	0.71264	0.69668	0.68072	0.66477	0.64881	0.63421	0.6196	0.60499	0.59038	0.57577	0.56117	0.54656	0.53364	0.52072	0.50781	0.49489	0.48197	0.46905	0.45614	0.44519	0.43425	0.4233	0.41235	0.40141	0.39046	0.37952	0.37079	0.36205	0.35332	0.34459	0.33586	0.32713
6180	1	0.98275	0.9655	0.94826	0.93101	0.91376	0.89651	0.87926	0.86249	0.84571	0.82893	0.81216	0.79538	0.77861	0.76183	0.74596	0.73008	0.71421	0.69834	0.68247	0.6666	0.65072	0.63619	0.62165	0.60712	0.59258	0.57804	0.56351	0.54897	0.53611	0.52325	0.51039	0.49754	0.48468	0.47182	0.45896	0.44806	0.43716	0.42626	0.41535	0.40445	0.39355	0.38265	0.37395	0.36525	0.35655	0.34785	0.33915	0.33046
6240	1	0.98285	0.9657	0.94854	0.93139	0.91424	0.89709	0.87993	0.86325	0.84656	0.82988	0.81319	0.79651	0.77982	0.76314	0.74735	0.73156	0.71577	0.69998	0.68419	0.6684	0.65262	0.63815	0.62369	0.60922	0.59476	0.58029	0.56583	0.55136	0.53856	0.52576	0.51296	0.50016	0.48736	0.47456	0.46176	0.4509	0.44005	0.42919	0.41834	0.40748	0.39662	0.38577	0.3771	0.36844	0.35977	0.3511	0.34243	0.33377
6300	1	0.98294	0.96588	0.94883	0.93177	0.91471	0.89765	0.8806	0.864	0.84741	0.83081	0.81422	0.79762	0.78103	0.76444	0.74873	0.73302	0.71731	0.70161	0.6859	0.67019	0.65449	0.64009	0.6257	0.61131	0.59691	0.58252	0.56813	0.55373	0.54099	0.52825	0.5155	0.50276	0.49002	0.47728	0.46453	0.45373	0.44292	0.43211	0.4213	0.41049	0.39968	0.38887	0.38023	0.3716	0.36297	0.35433	0.3457	0.33707
6360	1	0.98304	0.96607	0.94911	0.93214	0.91518	0.89822	0.88125	0.86475	0.84824	0.83174	0.81523	0.79873	0.78222	0.76572	0.75009	0.73447	0.71884	0.70321	0.68759	0.67196	0.65634	0.64202	0.62769	0.61337	0.59905	0.58472	0.5704	0.55608	0.54339	0.53071	0.51803	0.50534	0.49266	0.47998	0.46729	0.45653	0.44576	0.435	0.42424	0.41347	0.40271	0.39194	0.38334	0.37474	0.36615	0.35755	0.34895	0.34035
6420	1	0.98313	0.96626	0.94939	0.93251	0.91564	0.89877	0.8819	0.86548	0.84907	0.83265	0.81623	0.79982	0.7834	0.76698	0.75144	0.73589	0.72035	0.7048	0.68926	0.67371	0.65817	0.64392	0.62966	0.61541	0.60116	0.58691	0.57266	0.5584	0.54578	0.53315	0.52053	0.5079	0.49528	0.48265	0.47003	0.45931	0.44859	0.43787	0.42716	0.41644	0.40572	0.395	0.38644	0.37787	0.36931	0.36074	0.35218	0.34361
6480	1	0.98322	0.96644	0.94966	0.93288	0.9161	0.89932	0.88254	0.86621	0.84988	0.83355	0.81722	0.80089	0.78456	0.76823	0.75277	0.7373	0.72184	0.70637	0.69091	0.67545	0.65998	0.6458	0.63162	0.61744	0.60325	0.58907	0.57489	0.56071	0.54814	0.53557	0.52301	0.51044	0.49787	0.48531	0.47274	0.46207	0.4514	0.44073	0.43006	0.41938	0.40871	0.39804	0.38951	0.38098	0.37245	0.36392	0.35539	0.34686
6540	1	0.98331	0.96662	0.94993	0.93324	0.91655	0.89986	0.88317	0.86693	0.85068	0.83444	0.8182	0.80195	0.78571	0.76947	0.75408	0.7387	0.72331	0.70793	0.69254	0.67716	0.66177	0.64766	0.63355	0.61944	0.60532	0.59121	0.5771	0.56299	0.55048	0.53797	0.52546	0.51296	0.50045	0.48794	0.47543	0.46481	0.45418	0.44356	0.43294	0.42231	0.41169	0.40106	0.39257	0.38407	0.37558	0.36708	0.35859	0.35009
6600	1	0.9834	0.9668	0.9502	0.9336	0.917	0.9004	0.8838	0.86764	0.85149	0.83533	0.81917	0.80302	0.78686	0.7707	0.7554	0.74009	0.72479	0.70948	0.69418	0.67887	0.66356	0.64952	0.63548	0.62144	0.60739	0.59335	0.57931	0.56526	0.55281	0.54036	0.52791	0.51547	0.50302	0.49057	0.47812	0.46754	0.45696	0.44638	0.43581	0.42523	0.41465	0.40407	0.39561	0.38715	0.37869	0.37023	0.36177	0.35331
6660	1	0.98349	0.96698	0.95047	0.93396	0.91745	0.90094	0.88443	0.86836	0.85229	0.83622	0.82015	0.80408	0.78801	0.77194	0.75671	0.74148	0.72626	0.71103	0.6958	0.68058	0.66535	0.65138	0.6374	0.62343	0.60946	0.59548	0.58151	0.56754	0.55514	0.54275	0.53036	0.51797	0.50558	0.49318	0.48079	0.47026	0.45973	0.4492	0.43867	0.42813	0.4176	0.40707	0.39865	0.39022	0.38179	0.37337	0.36494	0.35652
6720	1	0.98358	0.96716	0.95074	0.93432	0.9179	0.90148	0.88506	0.86907	0.85309	0.8371	0.82112	0.80513	0.78915	0.77316	0.75801	0.74286	0.72772	0.71257	0.69742	0.68227	0.66712	0.65322	0.63931	0.62541	0.61151	0.5976	0.5837	0.56979	0.55746	0.54512	0.53279	0.52045	0.50812	0.49579	0.48345	0.47297	0.46248	0.452	0.44151	0.43102	0.42054	0.41005	0.40166	0.39327	0.38488	0.37649	0.3681	0.3597
6780	1	0.98367	0.96734	0.951	0.93467	0.91834	0.90201	0.88567	0.86977	0.85387	0.83797	0.82207	0.80617	0.79027	0.77437	0.7593	0.74423	0.72916	0.71409	0.69902	0.68395	0.66888	0.65505	0.64121	0.62737	0.61354	0.5997	0.58587	0.57203	0.55975	0.54748	0.5352	0.52292	0.51065	0.49837	0.48609	0.47565	0.46521	0.45478	0.44434	0.4339	0.42346	0.41302	0.40466	0.3963	0.38795	0.37959	0.37123	0.36288
6840	1	0.98376	0.96751	0.95127	0.93502	0.91878	0.90253	0.88629	0.87047	0.85466	0.83884	0.82302	0.80721	0.79139	0.77557	0.76058	0.74559	0.7306	0.7156	0.70061	0.68562	0.67063	0.65686	0.64309	0.62932	0.61555	0.60179	0.58802	0.57425	0.56203	0.54981	0.53759	0.52537	0.51315	0.50094	0.48872	0.47832	0.46793	0.45754	0.44715	0.43675	0.42636	0.41597	0.40764	0.39932	0.391	0.38268	0.37436	0.36604
6900	1	0.98384	0.96768	0.95153	0.93537	0.91921	0.90305	0.8869	0.87116	0.85543	0.8397	0.82396	0.80823	0.7925	0.77676	0.76185	0.74693	0.73202	0.7171	0.70219	0.68727	0.67235	0.65865	0.64495	0.63125	0.61755	0.60385	0.59015	0.57645	0.56429	0.55213	0.53997	0.52781	0.51565	0.50348	0.49132	0.48098	0.47063	0.46028	0.44994	0.43959	0.42924	0.4189	0.41061	0.40232	0.39404	0.38575	0.37746	0.36918
6960	1	0.98393	0.96786	0.95178	0.93571	0.91964	0.90357	0.8875	0.87185	0.8562	0.84055	0.82489	0.80924	0.79359	0.77794	0.7631	0.74826	0.73343	0.71859	0.70375	0.68891	0.67407	0.66044	0.6468	0.63317	0.61954	0.60591	0.59227	0.57864	0.56654	0.55443	0.54233	0.53022	0.51812	0.50602	0.49391	0.48361	0.47331	0.46301	0.45271	0.44241	0.43211	0.42181	0.41356	0.40531	0.39706	0.38881	0.38056	0.37231
7020	1	0.98401	0.96803	0.95204	0.93605	0.92007	0.90408	0.88809	0.87252	0.85695	0.84139	0.82582	0.81025	0.79468	0.77911	0.76435	0.74958	0.73482	0.72006	0.70529	0.69053	0.67577	0.6622	0.64864	0.63507	0.62151	0.60794	0.59438	0.58081	0.56876	0.55672	0.54467	0.53262	0.52058	0.50853	0.49648	0.48623	0.47598	0.46572	0.45547	0.44522	0.43496	0.42471	0.41649	0.40828	0.40006	0.39185	0.38363	0.37542
7080	1	0.9841	0.96819	0.95229	0.93639	0.92049	0.90458	0.88868	0.87319	0.85771	0.84222	0.82673	0.81124	0.79576	0.78027	0.76558	0.75089	0.7362	0.72152	0.70683	0.69214	0.67745	0.66395	0.65045	0.63696	0.62346	0.60996	0.59646	0.58296	0.57097	0.55898	0.54699	0.53501	0.52302	0.51103	0.49904	0.48883	0.47862	0.46842	0.45821	0.448	0.4378	0.42759	0.41941	0.41123	0.40305	0.39487	0.38669	0.37851
7140	1	0.98418	0.96836	0.95254	0.93672	0.9209	0.90508	0.88927	0.87386	0.85845	0.84304	0.82764	0.81223	0.79682	0.78142	0.7668	0.75219	0.73757	0.72296	0.70835	0.69373	0.67912	0.66569	0.65226	0.63882	0.62539	0.61196	0.59853	0.5851	0.57317	0.56123	0.5493	0.53737	0.52544	0.5135	0.50157	0.49141	0.48125	0.47109	0.46093	0.45077	0.44061	0.43045	0.42231	0.41417	0.40602	0.39788	0.38974	0.38159
7200	1	0.98426	0.96853	0.95279	0.93705	0.92132	0.90558	0.88984	0.87452	0.85919	0.84386	0.82853	0.81321	0.79788	0.78255	0.76801	0.75347	0.73893	0.72439	0.70985	0.69531	0.68077	0.66741	0.65404	0.64068	0.62731	0.61395	0.60058	0.58722	0.57534	0.56347	0.55159	0.53972	0.52784	0.51597	0.50409	0.49398	0.48387	0.47375	0.46364	0.45353	0.44341	0.4333	0.42519	0.41709	0.40898	0.40087	0.39276	0.38466
[truncated: 22 more columns]

## Sheet: Fig.1e
Simulation		Experiment
Time (s)	Relative content	Time (s)	Relative content
0	0.0393	1200	0.1884
30	0.05316	2400	0.3221
60	0.06408	3600	0.4041
90	0.07337	7200	0.5576
120	0.08158
150	0.08903
180	0.09589
210	0.10229
240	0.10831
270	0.11401
300	0.11943
330	0.12461
360	0.1296
390	0.1344
420	0.13903
450	0.14351
480	0.14785
510	0.15207
540	0.15617
570	0.16016
600	0.16406
630	0.16787
660	0.17159
690	0.17524
720	0.17881
750	0.18232
780	0.18575
810	0.18914
840	0.19245
870	0.19571
900	0.19892
930	0.20207
960	0.20518
990	0.20823
1020	0.21125
1050	0.21422
1080	0.21715
1110	0.22004
1140	0.22289
1170	0.22571
1200	0.22849
1230	0.23124
1260	0.23395
1290	0.23663
1320	0.23929
1350	0.24191
1380	0.24451
1410	0.24709
1440	0.24963
1470	0.25216
1500	0.25466
1530	0.25713
1560	0.25958
1590	0.262
1620	0.26441
1650	0.2668
1680	0.26916
1710	0.2715
1740	0.27382
1770	0.27611
1800	0.27839
1830	0.28066
1860	0.28291
1890	0.28513
1920	0.28734
1950	0.28953
1980	0.2917
2010	0.29386
2040	0.29601
2070	0.29813
2100	0.30025
2130	0.30234
2160	0.30442
2190	0.30649
2220	0.30855
2250	0.31059
2280	0.31262
2310	0.31463
2340	0.31663
2370	0.31862
2400	0.32059
2430	0.32256
2460	0.32451
2490	0.32645
2520	0.32838
2550	0.3303
2580	0.3322
2610	0.3341
2640	0.33599
2670	0.33786
2700	0.33972
2730	0.34158
2760	0.34342
2790	0.34526
2820	0.34708
2850	0.3489
2880	0.35071
2910	0.35251
2940	0.35431
2970	0.35609
3000	0.35786
3030	0.35963
3060	0.36138
3090	0.36313
3120	0.36486
3150	0.36659
3180	0.36831
3210	0.37003
3240	0.37174
3270	0.37344
3300	0.37513
3330	0.37681
3360	0.37849
3390	0.38016
3420	0.38182
3450	0.38347
3480	0.38511
3510	0.38675
3540	0.38837
3570	0.39
3600	0.39162
3630	0.39323
3660	0.39483
3690	0.39643
3720	0.39803
3750	0.39961
3780	0.40119
3810	0.40276
3840	0.40432
3870	0.40588
3900	0.40743
3930	0.40898
3960	0.41051
3990	0.41205
4020	0.41358
4050	0.41511
4080	0.41662
4110	0.41814
4140	0.41964
4170	0.42115
4200	0.42264
4230	0.42413
4260	0.42561
4290	0.42709
4320	0.42856
4350	0.43003
4380	0.43149
4410	0.43295
4440	0.43441
4470	0.43585
4500	0.4373
4530	0.43874
4560	0.44017
4590	0.4416
4620	0.44302
4650	0.44444
4680	0.44585
4710	0.44726
4740	0.44866
4770	0.45006
4800	0.45146
4830	0.45285
4860	0.45424
4890	0.45562
4920	0.457
4950	0.45837
4980	0.45974
5010	0.4611
5040	0.46246
5070	0.46382
5100	0.46517
5130	0.46651
5160	0.46786
5190	0.4692
5220	0.47053
5250	0.47187
5280	0.4732
5310	0.47452
5340	0.47585
5370	0.47716
5400	0.47848
5430	0.47979
5460	0.48109
5490	0.48239
5520	0.48369
5550	0.48499
5580	0.48628
5610	0.48756
5640	0.48885
5670	0.49012
5700	0.4914
5730	0.49267
5760	0.49394
5790	0.4952
5820	0.49646
5850	0.49771
5880	0.49896
5910	0.50021
5940	0.50145
5970	0.5027
6000	0.50394
6030	0.50518
6060	0.50641
6090	0.50764
6120	0.50886
6150	0.51009
6180	0.51131
6210	0.51252
6240	0.51373
6270	0.51494
6300	0.51615
6330	0.51735
6360	0.51854
6390	0.51974
6420	0.52093
6450	0.52211
6480	0.5233
6510	0.52448
6540	0.52565
6570	0.52682
6600	0.52799
6630	0.52916
6660	0.53032
6690	0.53148
6720	0.53264
6750	0.53379
6780	0.53495
6810	0.5361
6840	0.53724
6870	0.53839
6900	0.53953
6930	0.54067
6960	0.5418
6990	0.54293
7020	0.54406
7050	0.54518
7080	0.54631
7110	0.54742
7140	0.54854
7170	0.54965
7200	0.55076
7230	0.55187
7260	0.55297
7290	0.55407
7320	0.55517
7350	0.55626
7380	0.55735
7410	0.55844
7440	0.55952
7470	0.5606
7500	0.56168
7530	0.56276
7560	0.56383
7590	0.56491
7620	0.56598
7650	0.56705
7680	0.56811
7710	0.56917
7740	0.57023
7770	0.57129
7800	0.57234

## Sheet: Fig.2a
	SVD-0	SVD-10	SVD-20	SVD-40	SVD-60	SVD-120
Wavelength (nm)	Abs. cofficient(cm-1)	Abs. cofficient(cm-1)	Abs. cofficient(cm-1)	Abs. cofficient(cm-1)	Abs. cofficient(cm-1)	Abs. cofficient(cm-1)
300	25058.1	25047	24500.6	25929.4	25937.8	24985.6
300.5	25324.7	25310.6	24750.6	26238.1	26235.9	25294.1
301	25324.7	25574.3	25000.6	26546.8	26235.9	25602.5
301.5	25591.3	25838	25250.6	26546.8	26534	25911
302	25857.9	25838	25250.6	26855.4	26832.2	25911
302.5	26124.4	26365.3	25750.6	27164.1	27130.3	26219.4
303	26391	26628.9	25750.6	27164.1	27130.3	26527.9
303.5	26657.6	26892.6	26250.7	27472.8	27428.4	26527.9
304	27190.7	27156.2	26500.7	27781.5	27726.6	26836.4
304.5	27457.3	27419.9	26750.7	28090.2	28024.7	27144.8
305	27990.5	27683.5	27000.7	28398.9	28322.8	27453.3
305.5	28257	27947.2	27500.7	28707.5	28621	27761.8
306	28523.6	28474.5	27750.7	28707.5	28919.1	28070.2
306.5	28790.2	28738.1	28000.7	29324.9	29217.3	28378.7
307	29323.3	29001.8	28500.7	29633.6	29515.4	28687.2
307.5	29589.9	29529.1	28750.7	29942.3	29813.5	28995.6
308	29856.5	29792.7	29000.7	30251	30111.7	28995.6
308.5	30123.1	30056.4	29500.7	30559.6	30409.8	29304.1
309	30656.2	30320	29750.7	30868.3	30707.9	29921
309.5	30922.8	30847.4	30000.8	31177	31006.1	30229.5
310	31189.4	31111	30250.8	31177	31304.2	30229.5
310.5	31455.9	31374.7	30500.8	31485.7	31602.3	30537.9
311	31722.5	31638.3	31000.8	31794.4	31900.5	30846.4
311.5	31989.1	31902	31250.8	32103	32198.6	31154.9
312	32255.7	32165.6	31500.8	32411.7	32496.7	31154.9
312.5	32522.2	32429.3	31750.8	32411.7	32496.7	31463.3
313	32522.2	32429.3	31750.8	32720.4	32794.9	31463.3
313.5	32788.8	32429.3	32000.8	32720.4	32794.9	31771.8
314	33055.4	32692.9	32250.8	33029.1	33093	31771.8
314.5	33055.4	32956.6	32250.8	33029.1	33093	32080.3
315	33322	33220.2	32500.8	33337.8	33391.1	32388.7
315.5	33322	33220.2	32750.8	33646.5	33391.1	32388.7
316	33588.6	33483.9	32750.8	33646.5	33689.3	32388.7
316.5	33588.6	33483.9	32750.8	33646.5	33689.3	32697.2
317	33588.6	33483.9	33000.8	33646.5	33689.3	32697.2
317.5	33588.6	33483.9	33000.8	33646.5	33987.4	32697.2
318	33855.1	33747.5	33000.8	33955.1	33987.4	33005.7
318.5	33855.1	33747.5	33000.8	33955.1	33987.4	33005.7
319	33855.1	33747.5	33000.8	33955.1	33987.4	33005.7
319.5	33855.1	33747.5	33250.8	33955.1	33987.4	33005.7
320	33855.1	33747.5	33250.8	33955.1	33987.4	33005.7
320.5	33855.1	34011.2	33250.8	34263.8	34285.6	33005.7
321	33855.1	34011.2	33250.8	34263.8	34285.6	33005.7
321.5	33855.1	34011.2	33250.8	34263.8	34285.6	33005.7
322	33855.1	33747.5	33250.8	34263.8	34285.6	33005.7
322.5	33855.1	34011.2	33250.8	34263.8	34285.6	33005.7
323	33855.1	34011.2	33250.8	34263.8	34285.6	33005.7
323.5	33855.1	34011.2	33250.8	34263.8	34285.6	33005.7
324	33855.1	34011.2	33250.8	34263.8	34583.7	33314.1
324.5	33588.6	34011.2	33250.8	34263.8	34285.6	33314.1
325	33588.6	33747.5	33250.8	34263.8	34285.6	33314.1
325.5	33588.6	33747.5	33250.8	33955.1	34285.6	33005.7
326	33588.6	33747.5	33250.8	33955.1	34285.6	33005.7
326.5	33588.6	33747.5	33250.8	33955.1	34285.6	33005.7
327	33588.6	33747.5	33000.8	33955.1	34285.6	33005.7
327.5	33588.6	33747.5	33250.8	33955.1	34285.6	33314.1
328	33588.6	33747.5	33250.8	34263.8	34285.6	33314.1
328.5	33588.6	33747.5	33250.8	34263.8	34285.6	33314.1
329	33588.6	33747.5	33250.8	34263.8	34285.6	33314.1
329.5	33588.6	33747.5	33250.8	34263.8	34285.6	33314.1
330	33588.6	33747.5	33250.8	34263.8	34285.6	33314.1
330.5	33588.6	33747.5	33250.8	34263.8	34285.6	33314.1
331	33588.6	33747.5	33000.8	34263.8	33987.4	33005.7
331.5	33855.1	33747.5	33000.8	34263.8	33987.4	33005.7
332	33855.1	33747.5	33000.8	34263.8	33987.4	33005.7
332.5	33588.6	33483.9	33000.8	33955.1	33987.4	33005.7
333	33588.6	33747.5	33000.8	33955.1	34285.6	33005.7
333.5	33588.6	33747.5	33250.8	34263.8	34285.6	33005.7
334	33588.6	34011.2	33250.8	34263.8	34285.6	33314.1
334.5	33588.6	34011.2	33250.8	34263.8	34583.7	33314.1
335	33588.6	34011.2	33500.8	34263.8	34583.7	33622.6
335.5	33588.6	34011.2	33500.8	34263.8	34583.7	33314.1
336	33588.6	34011.2	33500.8	34263.8	34583.7	33314.1
336.5	33588.6	34011.2	33250.8	34263.8	34285.6	33314.1
337	33588.6	34011.2	33250.8	34263.8	34285.6	33314.1
337.5	33588.6	34011.2	33250.8	34263.8	34285.6	33314.1
338	33588.6	33747.5	33250.8	34263.8	34285.6	33314.1
338.5	33588.6	33747.5	33250.8	34263.8	34285.6	33314.1
339	33322	33747.5	33000.8	34263.8	34285.6	33005.7
339.5	33322	33747.5	33000.8	34263.8	33987.4	33005.7
340	33322	33483.9	33000.8	34263.8	33987.4	33005.7
340.5	33322	33483.9	33000.8	34263.8	33987.4	33005.7
341	33055.4	33483.9	33000.8	33955.1	33987.4	33005.7
341.5	33055.4	33483.9	32750.8	33955.1	33987.4	33005.7
342	32788.8	33220.2	32750.8	33955.1	33987.4	32697.2
342.5	32788.8	32956.6	32500.8	33646.5	33689.3	32697.2
343	32788.8	32956.6	32500.8	33646.5	33689.3	32388.7
343.5	32522.2	32692.9	32250.8	33646.5	33689.3	32388.7
344	32522.2	32692.9	32250.8	33337.8	33391.1	32388.7
344.5	32255.7	32429.3	32000.8	33029.1	33093	32080.3
345	32255.7	32429.3	32000.8	33029.1	33093	32080.3
345.5	31989.1	32165.6	31750.8	33029.1	33093	32080.3
346	31722.5	32165.6	31750.8	33029.1	32794.9	31771.8
346.5	31455.9	32165.6	31500.8	32720.4	32794.9	31771.8
347	31455.9	31902	31250.8	32411.7	32496.7	31463.3
347.5	31189.4	31638.3	31250.8	32411.7	32496.7	31463.3
348	30922.8	31374.7	30750.8	32103	32198.6	31154.9
348.5	30656.2	31111	30750.8	32103	31900.5	30846.4
349	30656.2	30847.4	30500.8	31794.4	31900.5	30846.4
349.5	30389.6	30847.4	30250.8	31794.4	31602.3	30537.9
350	30123.1	30583.7	30250.8	31485.7	31602.3	30537.9
350.5	30123.1	30320	30000.8	31177	31304.2	30229.5
351	29856.5	30056.4	29750.7	31177	31006.1	30229.5
351.5	29589.9	30056.4	29500.7	30868.3	31006.1	29921
352	29589.9	29792.7	29250.7	30559.6	30707.9	29921
352.5	29323.3	29529.1	29250.7	30559.6	30707.9	29612.6
353	29056.8	29529.1	29000.7	30559.6	30409.8	29612.6
353.5	29056.8	29265.4	28750.7	30251	30409.8	29304.1
354	28790.2	29001.8	28750.7	30251	30111.7	29304.1
354.5	28523.6	29001.8	28500.7	29942.3	30111.7	28995.6
355	28523.6	28738.1	28250.7	29633.6	29813.5	28995.6
355.5	28257	28738.1	28250.7	29633.6	29813.5	28995.6
356	28257	28474.5	28000.7	29633.6	29515.4	28687.2
356.5	27990.5	28474.5	28000.7	29324.9	29515.4	28687.2
357	27990.5	28210.8	27750.7	29324.9	29217.3	28378.7
357.5	27723.9	28210.8	27750.7	29016.2	29217.3	28378.7
358	27723.9	27947.2	27500.7	29016.2	28919.1	28070.2
358.5	27457.3	27947.2	27250.7	29016.2	28919.1	28070.2
359	27190.7	27683.5	27250.7	28707.5	28621	27761.8
359.5	27190.7	27419.9	27000.7	28707.5	28621	27761.8
360	27190.7	27419.9	27000.7	28707.5	28621	27761.8
360.5	26924.2	27419.9	26750.7	28398.9	28621	27761.8
361	26924.2	27156.2	26750.7	28398.9	28322.8	27453.3
361.5	26657.6	27156.2	26500.7	28090.2	28322.8	27453.3
362	26391	26892.6	26500.7	27781.5	28024.7	27144.8
362.5	26124.4	26628.9	26250.7	27781.5	27726.6	27144.8
363	26124.4	26365.3	26000.7	27781.5	27726.6	26836.4
363.5	25857.9	26365.3	25750.6	27472.8	27428.4	26527.9
364	25591.3	25838	25500.6	27164.1	27130.3	26527.9
364.5	25324.7	25574.3	25250.6	26855.4	26832.2	26219.4
365	25058.1	25310.6	25000.6	26546.8	26832.2	25911
365.5	24791.5	25047	24750.6	26238.1	26534	25602.5
366	24525	24783.3	24500.6	26238.1	26235.9	25294.1
366.5	24258.4	24519.7	24250.6	25929.4	25937.8	24985.6
367	23725.2	24256	23750.6	25620.7	25639.6	24677.1
367.5	23458.7	23992.4	23500.6	25312	25341.5	24368.7
368	22925.5	23465.1	23250.6	24694.7	24745.2	24060.2
368.5	22658.9	23201.4	22750.6	24386	24447.1	23751.7
369	22125.8	22674.1	22250.6	24077.3	24149	23443.3
369.5	21859.2	22410.5	22000.6	23768.6	23850.8	23134.8
370	21326.1	21883.2	21500.5	23459.9	23254.5	22826.3
370.5	20792.9	21619.5	21250.5	23151.2	22956.4	22517.9
371	20526.3	21092.2	20750.5	22533.9	22658.3	22209.4
371.5	19993.2	20828.6	20500.5	22225.2	22360.1	21592.5
372	19726.6	20301.2	20000.5	21916.5	21763.9	21284
372.5	19193.5	19773.9	19500.5	21607.8	21465.7	20975.6
373	18660.3	19510.3	19250.5	20990.5	21167.6	20667.1
373.5	18393.7	19246.6	18750.5	20681.8	20571.3	20358.6
374	17860.6	18719.3	18250.5	20373.1	20273.2	19741.7
374.5	17327.4	18455.7	18000.5	19755.7	19975.1	19433.2
375	17060.9	17928.4	17750.4	19447	19676.9	19124.8
375.5	16794.3	17401.1	17250.4	19138.4	19378.8	18816.3
376	16527.7	17137.4	17000.4	18829.7	19080.7	18507.8
376.5	15994.5	16873.8	16500.4	18521	18484.4	18199.4
377	15728	16610.1	16250.4	18212.3	18186.2	17890.9
377.5	15194.8	16082.8	16000.4	17903.6	17888.1	17582.5
378	14928.2	15819.2	15500.4	17594.9	17590	17274
378.5	14661.7	15555.5	15250.4	17286.3	17291.8	17274
379	14395.1	15291.9	15000.4	16977.6	16993.7	16965.5
379.5	14128.5	15028.2	14750.4	16668.9	16695.6	16657.1
380	13861.9	14764.5	14500.4	16360.2	16695.6	16348.6
380.5	13595.4	14500.9	14250.4	16360.2	16397.4	16040.1
381	13328.8	14237.2	14000.4	16051.5	16099.3	15731.7
381.5	13062.2	13973.6	13750.3	15742.8	15801.2	15731.7
382	12795.6	13709.9	13500.3	15742.8	15801.2	15423.2
382.5	12529.1	13446.3	13500.3	15434.2	15503	15423.2
383	12262.5	13182.6	13000.3	15125.5	15204.9	15114.7
383.5	11995.9	12919	12750.3	14816.8	14906.8	14806.3
384	11995.9	12919	12500.3	14816.8	14906.8	14806.3
384.5	11729.3	12655.3	12500.3	14508.1	14608.6	14497.8
385	11462.8	12391.7	12250.3	14199.4	14310.5	14189.3
385.5	11196.2	12128	12000.3	14199.4	14310.5	14189.3
386	10929.6	11864.4	11750.3	13890.7	14012.4	13880.9
386.5	10929.6	11864.4	11750.3	13890.7	14012.4	13880.9
387	10663	11600.7	11500.3	13582.1	13714.2	13572.4
387.5	10663	11600.7	11250.3	13582.1	13714.2	13572.4
388	10396.5	11337.1	11250.3	13582.1	13416.1	13572.4
388.5	10129.9	11337.1	11000.3	13273.4	13416.1	13264
389	10129.9	11073.4	11000.3	12964.7	13118	13264
389.5	9863.3	10809.8	10750.3	12964.7	13118	12955.5
390	9596.73	10809.8	10750.3	12964.7	12819.8	12955.5
390.5	9596.73	10546.1	10500.3	12656	12819.8	12647
391	9330.15	10546.1	10250.3	12656	12521.7	12647
391.5	9330.15	10282.5	10250.3	12347.3	12521.7	12647
392	9330.15	10282.5	10000.3	12347.3	12521.7	12338.6
392.5	9063.58	10018.8	10000.3	12347.3	12223.5	12338.6
393	9063.58	10018.8	9750.24	12038.6	12223.5	12338.6
393.5	8797	9755.15	9750.24	12038.6	11925.4	12030.1
394	8797	9491.49	9500.24	11730	11627.3	11721.6
394.5	8530.43	9491.49	9250.23	11421.3	11627.3	11721.6
395	8530.43	9227.84	9000.23	11112.6	11329.1	11413.2
395.5	8263.85	9227.84	9000.23	11112.6	11329.1	11413.2
396	7997.27	8964.19	9000.23	11112.6	11329.1	11413.2
396.5	7997.27	8964.19	9000.23	11112.6	11329.1	11413.2
397	7730.7	8964.19	8750.22	11112.6	11031	11104.7
397.5	7464.12	8700.54	8750.22	10803.9	11031	11104.7
398	7464.12	8700.54	8500.21	10803.9	11031	11104.7
398.5	7464.12	8700.54	8500.21	10803.9	10732.9	11104.7
399	7197.55	8436.88	8250.21	10803.9	10732.9	11104.7
399.5	6930.97	8173.23	8250.21	10495.2	10732.9	10796.2
400	6930.97	8173.23	8000.2	10495.2	10434.7	10487.8
400.5	6664.39	7909.58	7750.19	10186.5	10136.6	10487.8
401	6664.39	7645.93	7750.19	9877.86	10136.6	10179.3
401.5	6397.82	7645.93	7500.19	9877.86	9838.46	10179.3
402	6397.82	7382.27	7250.18	9569.18	9838.46	9870.85
402.5	6131.24	7382.27	7250.18	9569.18	9540.33	9870.85
403	5864.67	7118.62	7000.18	9260.49	9242.19	9562.39
403.5	5864.67	7118.62	7000.18	9260.49	9242.19	9562.39
404	5598.09	6854.97	6750.17	8951.81	8944.06	9253.92
404.5	5598.09	6591.31	6500.16	8951.81	8944.06	9253.92
405	5331.52	6591.31	6500.16	8643.13	8944.06	8945.46
405.5	5064.94	6327.66	6250.16	8643.13	8645.92	8945.46
406	5064.94	6327.66	6250.16	8643.13	8645.92	8945.46
406.5	4798.36	6064.01	6000.15	8334.45	8347.79	8636.99
407	4798.36	5800.36	5750.14	8025.76	8347.79	8636.99
407.5	4531.79	5536.7	5750.14	8025.76	8049.65	8328.53
408	4531.79	5536.7	5500.14	7717.08	8049.65	8328.53
408.5	4265.21	5273.05	5500.14	7717.08	7751.52	8020.07
409	3998.64	5273.05	5250.13	7408.4	7751.52	8020.07
409.5	3998.64	5273.05	5250.13	7408.4	7453.38	8020.07
410	3998.64	5009.4	5000.12	7408.4	7453.38	7711.6
410.5	3732.06	5009.4	5000.12	7408.4	7453.38	7711.6
411	3732.06	4745.75	4750.12	7099.71	7155.25	7711.6
411.5	3732.06	4745.75	4750.12	7099.71	7155.25	7711.6
412	3465.49	4745.75	4750.12	7099.71	7155.25	7403.14
412.5	3465.49	4482.09	4500.11	6791.03	7155.25	7403.14
413	3198.91	4482.09	4500.11	6791.03	6857.11	7403.14
413.5	3198.91	4482.09	4500.11	6791.03	6857.11	7403.14
414	3198.91	4482.09	4250.11	6791.03	6857.11	7403.14
414.5	2932.33	4218.44	4250.11	6791.03	6857.11	7094.67
415	2932.33	4218.44	4250.11	6482.35	6857.11	7094.67
415.5	2932.33	4218.44	4250.11	6482.35	6558.98	7094.67
416	2932.33	4218.44	4000.1	6482.35	6558.98	7094.67
416.5	2932.33	3954.79	4000.1	6482.35	6558.98	7094.67
417	2665.76	3954.79	4000.1	6482.35	6558.98	6786.21
417.5	2665.76	3954.79	4000.1	6482.35	6260.84	6786.21
418	2665.76	3954.79	3750.09	6173.66	6260.84	6786.21
418.5	2665.76	3691.14	3750.09	6173.66	6260.84	6786.21
419	2665.76	3691.14	3500.09	6173.66	6260.84	6477.75
419.5	2399.18	3427.48	3500.09	5864.98	5962.7	6477.75
420	2399.18	3427.48	3500.09	5864.98	5962.7	6477.75
420.5	2399.18	3427.48	3500.09	5864.98	5962.7	6477.75
421	2399.18	3691.14	3500.09	5864.98	6260.84	6477.75
421.5	2399.18	3691.14	3500.09	5864.98	5962.7	6477.75
422	2399.18	3427.48	3500.09	5864.98	5962.7	6477.75
422.5	2399.18	3427.48	3500.09	5864.98	5962.7	6477.75
423	2399.18	3427.48	3500.09	5864.98	5962.7	6477.75
423.5	2399.18	3427.48	3500.09	5864.98	5962.7	6477.75
424	2399.18	3427.48	3500.09	5864.98	5962.7	6477.75
424.5	2399.18	3427.48	3500.09	5864.98	5962.7	6477.75
425	2399.18	3691.14	3750.09	6173.66	6260.84	6786.21
425.5	2399.18	3691.14	3750.09	6173.66	6260.84	6786.21
426	2399.18	3691.14	3750.09	6173.66	6260.84	6786.21
426.5	2399.18	3691.14	3500.09	5864.98	6260.84	6786.21
427	2399.18	3691.14	3500.09	5864.98	6260.84	6477.75
427.5	2399.18	3691.14	3500.09	5864.98	5962.7	6786.21
428	2665.76	3691.14	3750.09	6173.66	6260.84	6786.21
428.5	2665.76	3691.14	3750.09	6173.66	6260.84	6786.21
429	2665.76	3691.14	3750.09	6173.66	6260.84	6786.21
429.5	2665.76	3691.14	3750.09	6173.66	6260.84	6786.21
430	2665.76	3691.14	3750.09	6173.66	6260.84	6786.21
430.5	2932.33	3954.79	3750.09	6173.66	6260.84	6786.21
431	2932.33	3954.79	4000.1	6173.66	6260.84	6786.21
431.5	2932.33	3954.79	4000.1	6173.66	6558.98	6786.21
432	2932.33	4218.44	4000.1	6482.35	6558.98	6786.21
432.5	2932.33	4218.44	4000.1	6482.35	6558.98	7094.67
433	3198.91	4218.44	4250.11	6482.35	6558.98	7094.67
433.5	3198.91	4218.44	4250.11	6482.35	6558.98	7094.67
434	3198.91	4482.09	4250.11	6791.03	6857.11	7094.67
434.5	3465.49	4482.09	4250.11	6791.03	6857.11	7094.67
435	3465.49	4482.09	4500.11	6791.03	6857.11	7403.14
435.5	3465.49	4482.09	4500.11	6791.03	6857.11	7403.14
436	3732.06	4745.75	4500.11	6791.03	7155.25	7403.14
436.5	3732.06	4745.75	4750.12	6791.03	7155.25	7403.14
437	3732.06	4745.75	4750.12	7099.71	7155.25	7403.14
437.5	3998.64	4745.75	4750.12	7099.71	7155.25	7403.14
438	3998.64	5009.4	4750.12	7099.71	7155.25	7711.6
438.5	4265.21	5009.4	5000.12	7099.71	7155.25	7711.6
439	4265.21	5009.4	5000.12	7099.71	7453.38	7711.6
439.5	4265.21	5273.05	5000.12	7408.4	7453.38	7711.6
440	4265.21	5273.05	5250.13	7408.4	7453.38	7711.6
440.5	4531.79	5536.7	5250.13	7717.08	7751.52	8020.07
441	4531.79	5536.7	5500.14	7717.08	7751.52	8020.07
441.5	4531.79	5536.7	5500.14	7717.08	8049.65	8328.53
442	4798.36	5536.7	5500.14	7717.08	8049.65	8328.53
442.5	4798.36	5800.36	5750.14	7717.08	8049.65	8328.53
443	4798.36	5800.36	5750.14	8025.76	8049.65	8328.53
443.5	5064.94	5800.36	5750.14	8025.76	8049.65	8328.53
444	5064.94	6064.01	5750.14	8025.76	8049.65	8328.53
444.5	5064.94	6064.01	6000.15	8025.76	8049.65	8636.99
445	5331.52	6064.01	6000.15	8025.76	8347.79	8636.99
445.5	5331.52	6064.01	6000.15	8025.76	8347.79	8636.99
446	5331.52	6327.66	6000.15	8334.45	8347.79	8636.99
446.5	5331.52	6327.66	6250.16	8334.45	8347.79	8636.99
447	5598.09	6327.66	6250.16	8334.45	8347.79	8945.46
447.5	5598.09	6591.31	6250.16	8643.13	8645.92	8945.46
448	5598.09	6591.31	6500.16	8643.13	8645.92	8945.46
448.5	5864.67	6591.31	6500.16	8643.13	8645.92	8945.46
449	5864.67	6591.31	6500.16	8643.13	8645.92	8945.46
449.5	6131.24	6854.97	6500.16	8643.13	8944.06	9253.92
450	6131.24	6854.97	6750.17	8643.13	8944.06	9253.92
450.5	6131.24	6854.97	6750.17	8951.81	8944.06	9253.92
451	6131.24	6854.97	6750.17	8951.81	8944.06	9253.92
451.5	6397.82	7118.62	7000.18	8951.81	9242.19	9253.92
452	6397.82	7118.62	7000.18	9260.49	9242.19	9562.39
452.5	6664.39	7118.62	7000.18	9260.49	9242.19	9562.39
453	6664.39	7382.27	7250.18	9260.49	9242.19	9562.39
453.5	6664.39	7382.27	7250.18	9260.49	9242.19	9562.39
454	6930.97	7382.27	7250.18	9260.49	9242.19	9562.39
454.5	6930.97	7645.93	7250.18	9260.49	9540.33	9562.39
455	6930.97	7645.93	7500.19	9260.49	9540.33	9562.39
455.5	6930.97	7645.93	7500.19	9569.18	9540.33	9562.39
456	7197.55	7645.93	7500.19	9569.18	9540.33	9870.85
456.5	7197.55	7909.58	7750.19	9569.18	9540.33	9870.85
457	7464.12	7909.58	7750.19	9877.86	9838.46	9870.85
457.5	7464.12	8173.23	7750.19	9877.86	9838.46	10179.3
458	7464.12	8173.23	8000.2	9877.86	10136.6	10179.3
458.5	7730.7	8173.23	8000.2	9877.86	10136.6	10179.3
459	7730.7	8436.88	8250.21	10186.5	10136.6	10487.8
459.5	7730.7	8436.88	8250.21	10186.5	10434.7	10487.8
460	7997.27	8700.54	8500.21	10495.2	10434.7	10487.8
460.5	7997.27	8700.54	8500.21	10495.2	10434.7	10796.2
461	8263.85	8964.19	8500.21	10495.2	10732.9	10796.2
461.5	8263.85	8964.19	8750.22	10495.2	10732.9	10796.2
462	8530.43	8964.19	8750.22	10803.9	11031	10796.2
462.5	8797	9227.84	9000.23	10803.9	11031	11104.7
463	8797	9227.84	9000.23	10803.9	11031	11104.7
463.5	8797	9491.49	9250.23	11112.6	11031	11413.2
464	9063.58	9491.49	9250.23	11112.6	11329.1	11413.2
464.5	9063.58	9755.15	9500.24	11421.3	11329.1	11413.2
465	9330.15	9755.15	9500.24	11421.3	11627.3	11721.6
465.5	9330.15	10018.8	9750.24	11421.3	11627.3	11721.6
466	9596.73	10018.8	9750.24	11730	11627.3	11721.6
466.5	9863.3	10018.8	10000.3	11730	11627.3	11721.6
467	9863.3	10282.5	10000.3	11730	11925.4	12030.1
467.5	9863.3	10282.5	10250.3	12038.6	11925.4	12030.1
468	10129.9	10546.1	10250.3	12038.6	12223.5	12030.1
468.5	10129.9	10546.1	10500.3	12038.6	12223.5	12338.6
469	10396.5	10809.8	10750.3	12347.3	12521.7	12338.6
469.5	10396.5	11073.4	10750.3	12347.3	12521.7	12338.6
470	10663	11073.4	11000.3	12656	12521.7	12647
470.5	10929.6	11337.1	11000.3	12656	12819.8	12647
471	10929.6	11600.7	11250.3	12964.7	12819.8	12647
471.5	11196.2	11600.7	11250.3	12964.7	13118	12955.5
472	11196.2	11600.7	11500.3	12964.7	13118	12955.5
472.5	11462.8	11864.4	11500.3	13273.4	13118	12955.5
473	11729.3	11864.4	11750.3	13273.4	13416.1	12955.5
473.5	11729.3	12128	11750.3	13273.4	13416.1	13264
474	11995.9	12128	12000.3	13582.1	13714.2	13264
474.5	11995.9	12391.7	12250.3	13582.1	13714.2	13572.4
475	12262.5	12655.3	12250.3	13890.7	14012.4	13572.4
475.5	12262.5	12919	12500.3	14199.4	14310.5	13880.9
476	12529.1	12919	12750.3	14199.4	14310.5	13880.9
476.5	12529.1	13182.6	12750.3	14199.4	14310.5	14189.3
477	12795.6	13182.6	13000.3	14508.1	14608.6	14189.3
477.5	12795.6	13446.3	13000.3	14508.1	14608.6	14189.3
478	13062.2	13446.3	13250.3	14816.8	14608.6	14189.3
478.5	13062.2	13709.9	13250.3	14816.8	14906.8	14497.8
479	13328.8	13973.6	13500.3	15125.5	14906.8	14497.8
479.5	13328.8	13973.6	13750.3	15125.5	15204.9	14806.3
480	13595.4	13973.6	13750.3	15125.5	15204.9	14806.3
480.5	13595.4	13973.6	13750.3	15125.5	15204.9	14806.3
481	13861.9	14237.2	14000.4	15434.2	15503	15114.7
481.5	13861.9	14500.9	14000.4	15434.2	15503	15114.7
482	14128.5	14500.9	14250.4	15434.2	15801.2	15423.2
482.5	14128.5	14764.5	14250.4	15742.8	15801.2	15423.2
483	14395.1	14764.5	14500.4	15742.8	15801.2	15423.2
483.5	14395.1	14764.5	14500.4	15742.8	15801.2	15423.2
484	14395.1	15028.2	14500.4	16051.5	16099.3	15731.7
484.5	14661.7	15028.2	14750.4	16051.5	16099.3	15731.7
485	14661.7	15291.9	15000.4	16360.2	16397.4	16040.1
485.5	14928.2	15555.5	15000.4	16360.2	16397.4	16040.1
486	14928.2	15555.5	15250.4	16668.9	16695.6	16040.1
486.5	15194.8	15555.5	15250.4	16668.9	16695.6	16348.6
487	15194.8	15555.5	15250.4	16668.9	16695.6	16348.6
487.5	15461.4	15819.2	15250.4	16668.9	16695.6	16348.6
488	15461.4	15819.2	15500.4	16668.9	16695.6	16348.6
488.5	15461.4	16082.8	15750.4	16977.6	16993.7	16657.1
489	15461.4	16082.8	15750.4	16977.6	16993.7	16657.1
489.5	15728	16346.5	16000.4	17286.3	17291.8	16657.1
490	15728	16346.5	16000.4	17286.3	17291.8	16965.5
490.5	15728	16346.5	16000.4	17286.3	17291.8	16965.5
491	15728	16610.1	16000.4	17594.9	17590	16965.5
491.5	15994.5	16610.1	16250.4	17594.9	17590	16965.5
492	15994.5	16610.1	16250.4	17594.9	17590	17274
492.5	15994.5	16873.8	16250.4	17594.9	17590	17274
493	16261.1	16873.8	16500.4	17594.9	17590	17274
493.5	16261.1	16873.8	16500.4	17594.9	17590	17274
494	16261.1	16873.8	16500.4	17594.9	17590	17274
494.5	16261.1	16873.8	16500.4	17594.9	17590	17274
495	16527.7	16873.8	16500.4	17594.9	17888.1	17274
495.5	16527.7	16873.8	16500.4	17903.6	17888.1	17274
496	16527.7	16873.8	16500.4	17903.6	17888.1	17274
496.5	16527.7	17137.4	16750.4	17903.6	17888.1	17274
497	16527.7	17137.4	16750.4	17903.6	17888.1	17582.5
497.5	16527.7	17137.4	16750.4	17903.6	18186.2	17582.5
498	16527.7	17137.4	16750.4	18212.3	18186.2	17582.5
498.5	16794.3	17401.1	17000.4	18212.3	18186.2	17582.5
499	16794.3	17401.1	17000.4	18212.3	18186.2	17582.5
499.5	16794.3	17401.1	17000.4	18212.3	18186.2	17582.5
500	16794.3	17401.1	17000.4	17903.6	18186.2	17582.5
500.5	16794.3	17401.1	17000.4	18212.3	18186.2	17582.5
501	16794.3	17401.1	17000.4	18212.3	18186.2	17582.5
501.5	16794.3	17401.1	17000.4	18212.3	18186.2	17582.5
502	16794.3	17401.1	17000.4	18212.3	18186.2	17890.9
502.5	16794.3	17401.1	17000.4	18212.3	18186.2	17582.5
503	16794.3	17401.1	17000.4	18212.3	18186.2	17582.5
503.5	16794.3	17401.1	17000.4	18212.3	18186.2	17582.5
504	17060.9	17401.1	17000.4	18212.3	18186.2	17582.5
504.5	17060.9	17401.1	17000.4	18212.3	18186.2	17890.9
505	17060.9	17401.1	17250.4	18212.3	18186.2	17890.9
505.5	17060.9	17401.1	17250.4	18212.3	18186.2	17582.5
506	17060.9	17401.1	17250.4	18212.3	18186.2	17582.5
506.5	17060.9	17401.1	17000.4	18212.3	18186.2	17890.9
507	17060.9	17664.7	17250.4	18212.3	18186.2	17890.9
507.5	17060.9	17664.7	17250.4	18212.3	18186.2	17890.9
508	17060.9	17664.7	17250.4	18212.3	18484.4	17890.9
508.5	17060.9	17664.7	17250.4	18212.3	18186.2	17890.9
509	17060.9	17664.7	17250.4	18212.3	18484.4	17890.9
509.5	17060.9	17664.7	17250.4	18212.3	18186.2	17890.9
510	17060.9	17664.7	17250.4	18212.3	18186.2	17890.9
510.5	17060.9	17664.7	17250.4	18212.3	18186.2	17890.9
511	17060.9	17664.7	17250.4	18212.3	18186.2	17890.9
511.5	17060.9	17664.7	17250.4	18212.3	18186.2	17890.9
512	17060.9	17664.7	17250.4	18212.3	18186.2	17890.9
512.5	17060.9	17664.7	17250.4	18212.3	18186.2	17890.9
513	17060.9	17401.1	17250.4	18212.3	18186.2	17582.5
513.5	17060.9	17401.1	17250.4	18212.3	18186.2	17582.5
514	17060.9	17401.1	17000.4	18212.3	18186.2	17582.5
514.5	17060.9	17401.1	17000.4	18212.3	18186.2	17582.5
515	17060.9	17401.1	17000.4	18212.3	18186.2	17582.5
515.5	17060.9	17401.1	17000.4	17903.6	18186.2	17582.5
516	16794.3	17401.1	17000.4	17903.6	18186.2	17582.5
516.5	16794.3	17401.1	17000.4	17903.6	18186.2	17582.5
517	16794.3	17401.1	17000.4	17903.6	18186.2	17582.5
517.5	16794.3	17401.1	17000.4	17903.6	18186.2	17582.5
518	16794.3	17401.1	17000.4	17903.6	18186.2	17582.5
518.5	16794.3	17401.1	17000.4	17903.6	18186.2	17582.5
519	16794.3	17401.1	17000.4	17903.6	18186.2	17582.5
519.5	16794.3	17401.1	17000.4	17903.6	18186.2	17582.5
520	16794.3	17401.1	17000.4	17903.6	18186.2	17582.5
520.5	16794.3	17401.1	17000.4	17903.6	18186.2	17582.5
521	16527.7	17137.4	17000.4	17903.6	18186.2	17582.5
521.5	16527.7	17137.4	16750.4	17903.6	17888.1	17582.5
522	16527.7	17137.4	16750.4	17903.6	17888.1	17582.5
522.5	16527.7	17137.4	16750.4	17903.6	17888.1	17274
523	16527.7	17137.4	16750.4	17594.9	17888.1	17274
523.5	16261.1	16873.8	16500.4	17594.9	17590	17274
524	16261.1	16873.8	16500.4	17594.9	17590	17274
524.5	16261.1	16873.8	16500.4	17594.9	17590	17274
525	16261.1	16873.8	16500.4	17594.9	17590	16965.5
525.5	15994.5	16610.1	16250.4	17286.3	17590	16965.5
526	15994.5	16610.1	16250.4	17286.3	17291.8	16965.5
526.5	15994.5	16610.1	16250.4	17286.3	17291.8	16965.5
527	15728	16346.5	16000.4	17286.3	17291.8	16657.1
527.5	15728	16346.5	16000.4	16977.6	16993.7	16657.1
528	15728	16346.5	15750.4	16977.6	16993.7	16657.1
528.5	15728	16082.8	15750.4	16668.9	16993.7	16348.6
529	15461.4	16082.8	15750.4	16668.9	16695.6	16348.6
529.5	15461.4	15819.2	15500.4	16668.9	16695.6	16348.6
530	15461.4	15819.2	15500.4	16668.9	16695.6	16348.6
530.5	15194.8	15819.2	15500.4	16668.9	16695.6	16348.6
531	15194.8	15819.2	15500.4	16668.9	16695.6	16348.6
531.5	15194.8	15819.2	15250.4	16668.9	16695.6	16348.6
532	14928.2	15555.5	15250.4	16360.2	16397.4	16040.1
532.5	14928.2	15555.5	15250.4	16360.2	16397.4	16040.1
533	14661.7	15555.5	15250.4	16360.2	16397.4	16040.1
533.5	14661.7	15291.9	15000.4	16360.2	16397.4	16040.1
534	14661.7	15291.9	15000.4	16051.5	16397.4	16040.1
534.5	14395.1	15291.9	15000.4	16051.5	16099.3	15731.7
535	14395.1	15028.2	14750.4	16051.5	16099.3	15731.7
535.5	14395.1	15028.2	14750.4	15742.8	16099.3	15731.7
536	14128.5	15028.2	14750.4	15742.8	15801.2	15731.7
536.5	14128.5	14764.5	14500.4	15742.8	15801.2	15423.2
537	13861.9	14764.5	14500.4	15742.8	15801.2	15423.2
537.5	13861.9	14500.9	14250.4	15434.2	15503	15423.2
538	13861.9	14500.9	14250.4	15434.2	15503	15114.7
538.5	13595.4	14500.9	14250.4	15434.2	15503	15114.7
539	13595.4	14500.9	14000.4	15125.5	15204.9	15114.7
539.5	13328.8	14237.2	14000.4	15125.5	15204.9	15114.7
540	13328.8	14237.2	14000.4	15125.5	15204.9	15114.7
540.5	13328.8	14237.2	13750.3	15125.5	15204.9	14806.3
541	13062.2	13973.6	13750.3	15125.5	15204.9	14806.3
541.5	13062.2	13973.6	13500.3	14816.8	14906.8	14806.3
542	13062.2	13973.6	13500.3	14816.8	14906.8	14497.8
542.5	12795.6	13709.9	13250.3	14508.1	14608.6	14497.8
543	12795.6	13709.9	13250.3	14508.1	14608.6	14497.8
543.5	12795.6	13446.3	13250.3	14508.1	14608.6	14497.8
544	12529.1	13446.3	13250.3	14508.1	14608.6	14189.3
544.5	12529.1	13446.3	13000.3	14508.1	14310.5	14189.3
545	12529.1	13446.3	13000.3	14199.4	14310.5	14189.3
545.5	12529.1	13182.6	13000.3	14199.4	14310.5	14189.3
546	12262.5	13182.6	12750.3	14199.4	14310.5	14189.3
546.5	12262.5	13182.6	12750.3	14199.4	14310.5	14189.3
547	12262.5	12919	12750.3	13890.7	14012.4	13880.9
547.5	11995.9	12919	12500.3	13890.7	14012.4	13880.9
548	11995.9	12919	12500.3	13890.7	14012.4	13880.9
548.5	11995.9	12919	12500.3	13890.7	14012.4	13572.4
549	11995.9	12655.3	12500.3	13582.1	13714.2	13572.4
549.5	11995.9	12655.3	12250.3	13582.1	13714.2	13572.4
550	11995.9	12655.3	12250.3	13582.1	13714.2	13572.4
550.5	11995.9	12655.3	12250.3	13582.1	13714.2	13572.4
551	11729.3	12655.3	12250.3	13582.1	13714.2	13572.4
551.5	11729.3	12655.3	12250.3	13582.1	13714.2	13572.4
552	11729.3	12655.3	12250.3	13582.1	13714.2	13572.4
552.5	11729.3	12391.7	12250.3	13582.1	13416.1	13572.4
553	11729.3	12391.7	12250.3	13582.1	13416.1	13264
553.5	11729.3	12391.7	12250.3	13582.1	13416.1	13264
554	11729.3	12391.7	12250.3	13582.1	13416.1	13264
554.5	11729.3	12391.7	12250.3	13582.1	13416.1	13572.4
555	11729.3	12391.7	12250.3	13582.1	13416.1	13572.4
555.5	11729.3	12391.7	12250.3	13582.1	13714.2	13572.4
556	11729.3	12655.3	12250.3	13582.1	13714.2	13572.4
556.5	11729.3	12655.3	12250.3	13582.1	13714.2	13572.4
557	11995.9	12655.3	12250.3	13582.1	13714.2	13572.4
557.5	11995.9	12655.3	12250.3	13582.1	13714.2	13572.4
558	11995.9	12655.3	12250.3	13582.1	13714.2	13572.4
558.5	11995.9	12655.3	12250.3	13582.1	13714.2	13572.4
559	11995.9	12655.3	12250.3	13582.1	13714.2	13572.4
559.5	11995.9	12655.3	12250.3	13582.1	13714.2	13572.4
560	11995.9	12655.3	12250.3	13582.1	13714.2	13572.4
560.5	11995.9	12655.3	12500.3	13582.1	13714.2	13572.4
561	12262.5	12919	12500.3	13582.1	13714.2	13572.4
561.5	12262.5	12919	12500.3	13890.7	13714.2	13572.4
562	12262.5	12919	12500.3	13890.7	13714.2	13572.4
562.5	12262.5	12919	12750.3	13890.7	13714.2	13572.4
563	12529.1	13182.6	12750.3	13890.7	14012.4	13880.9
563.5	12529.1	13182.6	12750.3	14199.4	14012.4	13880.9
564	12529.1	13182.6	13000.3	14199.4	14012.4	13880.9
564.5	12795.6	13446.3	13000.3	14199.4	14310.5	13880.9
565	12795.6	13446.3	13000.3	14199.4	14310.5	13880.9
565.5	12795.6	13446.3	13250.3	14199.4	14310.5	14189.3
566	12795.6	13446.3	13250.3	14508.1	14608.6	14189.3
566.5	13062.2	13709.9	13250.3	14508.1	14608.6	14189.3
567	13062.2	13709.9	13500.3	14508.1	14608.6	14189.3
567.5	13328.8	13973.6	13500.3	14508.1	14608.6	14497.8
568	13328.8	13973.6	13500.3	14816.8	14906.8	14497.8
568.5	13595.4	13973.6	13750.3	14816.8	14906.8	14497.8
569	13595.4	14237.2	13750.3	14816.8	14906.8	14497.8
569.5	13595.4	14237.2	14000.4	14816.8	14906.8	14806.3
570	13861.9	14237.2	14000.4	15125.5	15204.9	14806.3
570.5	13861.9	14500.9	14250.4	15125.5	15204.9	15114.7
571	14128.5	14764.5	14250.4	15434.2	15503	15114.7
571.5	14128.5	14764.5	14500.4	15434.2	15503	15114.7
572	14395.1	15028.2	14500.4	15742.8	15801.2	15423.2
572.5	14395.1	15028.2	14750.4	15742.8	15801.2	15423.2
573	14661.7	15291.9	15000.4	15742.8	16099.3	15423.2
573.5	14661.7	15291.9	15000.4	16051.5	16099.3	15731.7
574	14928.2	15555.5	15000.4	16051.5	16099.3	15731.7
574.5	14928.2	15555.5	15250.4	16360.2	16397.4	15731.7
575	15194.8	15819.2	15500.4	16360.2	16397.4	16040.1
575.5	15194.8	16082.8	15500.4	16668.9	16695.6	16040.1
576	15461.4	16082.8	15750.4	16668.9	16695.6	16040.1
576.5	15728	16346.5	15750.4	16668.9	16695.6	16348.6
577	15728	16346.5	16000.4	16977.6	16993.7	16348.6
577.5	15994.5	16610.1	16250.4	16977.6	16993.7	16657.1
578	15994.5	16873.8	16250.4	16977.6	17291.8	16657.1
578.5	16261.1	16873.8	16500.4	17286.3	17291.8	16657.1
579	16527.7	17137.4	16500.4	17286.3	17590	16965.5
579.5	16527.7	17137.4	16750.4	17594.9	17590	16965.5
580	16794.3	17401.1	17000.4	17594.9	17590	16965.5
580.5	17060.9	17401.1	17000.4	17594.9	17888.1	17274
581	17060.9	17664.7	17250.4	17903.6	17888.1	17274
581.5	17327.4	17664.7	17250.4	17903.6	18186.2	17274
582	17594	17928.4	17500.4	18212.3	18186.2	17582.5
582.5	17860.6	18192	17750.4	18521	18484.4	17582.5
583	17860.6	18455.7	18000.5	18521	18484.4	17890.9
583.5	18127.2	18719.3	18250.5	18829.7	18782.5	17890.9
584	18393.7	18983	18250.5	18829.7	19080.7	18199.4
584.5	18393.7	18983	18500.5	19138.4	19080.7	18507.8
585	18660.3	19246.6	18750.5	19138.4	19378.8	18507.8
585.5	18926.9	19510.3	19000.5	19447	19378.8	18507.8
586	18926.9	19510.3	19000.5	19447	19676.9	18816.3
586.5	19193.5	19773.9	19250.5	19755.7	19676.9	18816.3
587	19460	20037.6	19500.5	19755.7	19975.1	19124.8
587.5	19726.6	20037.6	19750.5	20064.4	19975.1	19124.8
588	19726.6	20301.2	19750.5	20064.4	20273.2	19433.2
588.5	19993.2	20564.9	20000.5	20373.1	20571.3	19433.2
589	20259.8	20828.6	20250.5	20681.8	20571.3	19741.7
589.5	20526.3	21092.2	20500.5	20681.8	20869.5	19741.7
590	20526.3	21092.2	20750.5	20990.5	20869.5	20050.2
590.5	20792.9	21355.9	20750.5	20990.5	21167.6	20050.2
591	21059.5	21619.5	21000.5	21299.1	21465.7	20358.6
591.5	21326.1	21883.2	21250.5	21299.1	21465.7	20358.6
592	21592.6	22146.8	21500.5	21607.8	21763.9	20667.1
592.5	21859.2	22146.8	21500.5	21916.5	21763.9	20975.6
593	21859.2	22410.5	21750.5	21916.5	22062	20975.6
593.5	22125.8	22674.1	22000.6	22225.2	22062	21284
594	22392.4	22937.8	22250.6	22225.2	22360.1	21284
594.5	22658.9	22937.8	22500.6	22533.9	22658.3	21592.5
595	22925.5	23201.4	22500.6	22533.9	22658.3	21592.5
595.5	22925.5	23201.4	22750.6	22842.6	22658.3	21592.5
596	23192.1	23465.1	23000.6	22842.6	22956.4	21592.5
596.5	23458.7	23728.7	23250.6	23151.2	23254.5	21900.9
597	23725.2	23992.4	23500.6	23459.9	23552.7	22209.4
597.5	23991.8	24519.7	23750.6	23768.6	23850.8	22517.9
598	24258.4	24519.7	24000.6	23768.6	23850.8	22826.3
598.5	24525	24783.3	24250.6	24077.3	24149	22826.3
599	24791.5	25047	24500.6	24077.3	24149	23134.8
599.5	25058.1	25310.6	24750.6	24386	24447.1	23134.8
600	25324.7	25574.3	25000.6	24694.7	24745.2	23443.3
600.5	25591.3	25838	25000.6	24694.7	25043.4	23443.3
601	25857.9	26101.6	25250.6	25003.3	25043.4	23751.7
601.5	26124.4	26365.3	25500.6	25312	25341.5	24060.2
602	26391	26628.9	25750.6	25620.7	25639.6	24060.2
602.5	26657.6	26892.6	26000.7	25620.7	25639.6	24368.7
603	26657.6	27156.2	26500.7	25929.4	25937.8	24677.1
603.5	26924.2	27419.9	26750.7	26238.1	26235.9	24985.6
604	27190.7	27419.9	27000.7	26238.1	26534	24985.6
604.5	27457.3	27683.5	27000.7	26546.8	26534	25294.1
605	27723.9	27947.2	27250.7	26855.4	26832.2	25294.1
605.5	27990.5	28210.8	27500.7	26855.4	27130.3	25602.5
606	28257	28474.5	27750.7	27164.1	27130.3	25602.5
606.5	28523.6	28738.1	28000.7	27164.1	27428.4	25911
607	28790.2	28738.1	28250.7	27472.8	27428.4	26219.4
607.5	29056.8	29001.8	28250.7	27781.5	27726.6	26219.4
608	29323.3	29265.4	28500.7	27781.5	28024.7	26527.9
608.5	29589.9	29529.1	28750.7	28090.2	28322.8	26527.9
609	29856.5	29792.7	29000.7	28398.9	28322.8	26836.4
609.5	30123.1	30056.4	29250.7	28398.9	28621	27144.8
610	30389.6	30320	29500.7	28707.5	28919.1	27144.8
610.5	30656.2	30583.7	30000.8	29016.2	29217.3	27453.3
611	30922.8	30847.4	30250.8	29324.9	29515.4	27761.8
611.5	30922.8	31111	30500.8	29633.6	29813.5	28070.2
612	31189.4	31374.7	30750.8	29633.6	29813.5	28070.2
612.5	31455.9	31638.3	31000.8	29942.3	30111.7	28378.7
613	31722.5	31902	31000.8	30251	30111.7	28378.7
613.5	31989.1	32165.6	31250.8	30251	30409.8	28687.2
614	32255.7	32165.6	31500.8	30559.6	30707.9	28687.2
614.5	32522.2	32429.3	31750.8	30559.6	30707.9	28995.6
615	32788.8	32692.9	32000.8	30868.3	31006.1	29304.1
615.5	33055.4	32956.6	32250.8	31177	31304.2	29304.1
616	33322	33220.2	32500.8	31485.7	31304.2	29612.6
616.5	33588.6	33483.9	32750.8	31485.7	31602.3	29921
617	33855.1	33747.5	33000.8	31794.4	31900.5	29921
617.5	34121.7	34011.2	33250.8	32103	32198.6	30229.5
618	34121.7	34274.8	33500.8	32411.7	32496.7	30537.9
618.5	34388.3	34538.5	33750.8	32411.7	32496.7	30537.9
619	34654.9	34802.1	33750.8	32720.4	32794.9	30846.4
619.5	34921.4	34802.1	34000.9	32720.4	32794.9	30846.4
620	35188	35065.8	34250.9	33029.1	33093	31154.9
620.5	35454.6	35329.4	34500.9	33029.1	33093	31154.9
621	35721.2	35329.4	34500.9	33029.1	33391.1	31463.3
621.5	35987.7	35593.1	34750.9	33337.8	33391.1	31463.3
622	35987.7	35856.8	35000.9	33646.5	33689.3	31771.8
622.5	36254.3	36120.4	35250.9	33955.1	33987.4	32080.3
623	36520.9	36384.1	35500.9	33955.1	34285.6	32080.3
623.5	36787.5	36647.7	35750.9	34263.8	34285.6	32388.7
624	37054	36911.4	36000.9	34572.5	34583.7	32697.2
624.5	37320.6	36911.4	36250.9	34572.5	34881.8	32697.2
625	37320.6	37175	36250.9	34881.2	34881.8	33005.7
625.5	37587.2	37438.7	36500.9	35189.9	35180	33314.1
626	37853.8	37702.3	36750.9	35498.6	35478.1	33314.1
626.5	38120.3	37966	37000.9	35498.6	35776.2	33622.6
627	38120.3	38229.6	37250.9	35807.2	35776.2	33622.6
627.5	38386.9	38493.3	37500.9	35807.2	36074.4	33931
628	38653.5	38493.3	37500.9	36115.9	36074.4	34239.5
628.5	38920.1	38756.9	37750.9	36115.9	36372.5	34239.5
629	38920.1	39020.6	38001	36424.6	36670.6	34548
629.5	39186.6	39020.6	38251	36424.6	36670.6	34548
630	39453.2	39284.2	38251	36733.3	36968.8	34856.4
630.5	39453.2	39284.2	38501	36733.3	36968.8	34856.4
631	39719.8	39547.9	38501	37042	36968.8	34856.4
631.5	39986.4	39547.9	38751	37042	37266.9	34856.4
632	40252.9	39811.5	39001	37350.7	37266.9	35164.9
632.5	40252.9	40075.2	39001	37350.7	37565	35473.4
633	40519.5	40075.2	39251	37659.3	37565	35473.4
633.5	40786.1	40338.8	39501	37659.3	37863.2	35781.8
634	40786.1	40602.5	39501	37968	37863.2	35781.8
634.5	41052.7	40866.2	39751	37968	38161.3	36090.3
635	41052.7	40866.2	40001	38276.7	38459.4	36090.3
635.5	41319.2	41129.8	40001	38276.7	38459.4	36398.8
636	41585.8	41129.8	40251	38585.4	38757.6	36398.8
636.5	41585.8	41393.5	40501	38585.4	38757.6	36707.2
637	41852.4	41657.1	40501	38894.1	38757.6	36707.2
637.5	41852.4	41657.1	40751	38894.1	39055.7	37015.7
638	42119	41920.8	40751	39202.8	39055.7	37015.7
638.5	42385.6	42184.4	41001	39202.8	39353.9	37324.2
639	42385.6	42448.1	41251	39511.4	39652	37324.2
639.5	42652.1	42448.1	41501	39511.4	39652	37632.6
640	42652.1	42711.7	41501	39820.1	39950.1	37632.6
640.5	42918.7	42711.7	41501	39820.1	39950.1	37632.6
641	42918.7	42711.7	41751	39820.1	39950.1	37941.1
641.5	43185.3	42975.4	41751	40128.8	40248.3	37941.1
642	43185.3	42975.4	42001.1	40128.8	40248.3	37941.1
642.5	43451.9	43239	42001.1	40128.8	40248.3	38249.5
643	43718.4	43239	42251.1	40437.5	40546.4	38249.5
643.5	43718.4	43502.7	42251.1	40437.5	40546.4	38249.5
644	43985	43502.7	42501.1	40746.2	40844.5	38558
644.5	43985	43766.3	42751.1	40746.2	40844.5	38558
645	44251.6	44030	42751.1	40746.2	41142.7	38866.5
645.5	44251.6	44030	43001.1	41054.9	41142.7	38866.5
646	44518.2	44293.6	43001.1	41054.9	41440.8	39174.9
646.5	44518.2	44293.6	43251.1	41363.5	41440.8	39174.9
647	44784.7	44557.3	43251.1	41363.5	41440.8	39174.9
647.5	44784.7	44557.3	43501.1	41672.2	41738.9	39483.4
648	45051.3	44820.9	43501.1	41672.2	41738.9	39483.4
648.5	45051.3	44820.9	43751.1	41672.2	42037.1	39791.9
649	45317.9	45084.6	43751.1	41980.9	42037.1	39791.9
649.5	45317.9	45084.6	44001.1	41980.9	42037.1	39791.9
650	45584.5	45348.2	44001.1	42289.6	42335.2	40100.3
650.5	45584.5	45348.2	44251.1	42289.6	42335.2	40100.3
651	45851	45611.9	44251.1	42289.6	42633.3	40100.3
651.5	45851	45611.9	44501.1	42598.3	42633.3	40408.8
652	46117.6	45875.6	44501.1	42598.3	42633.3	40408.8
652.5	46384.2	45875.6	44751.1	42907	42931.5	40717.3
653	46384.2	46139.2	44751.1	42907	42931.5	40717.3
653.5	46650.8	46139.2	45001.1	43215.6	43229.6	40717.3
654	46650.8	46402.9	45251.1	43215.6	43229.6	41025.7
654.5	46917.3	46666.5	45251.1	43524.3	43527.7	41025.7
655	46917.3	46666.5	45501.1	43524.3	43527.7	41334.2
655.5	47183.9	46930.2	45751.1	43833	43825.9	41334.2
656	47183.9	46930.2	45751.1	43833	43825.9	41642.6
656.5	47450.5	47193.8	46001.2	44141.7	44124	41642.6
657	47450.5	47193.8	46001.2	44141.7	44124	41951.1
657.5	47717.1	47457.5	46251.2	44141.7	44124	41951.1
658	47717.1	47457.5	46501.2	44450.4	44422.1	42259.6
658.5	47983.6	47721.1	46501.2	44759.1	44720.3	42568
659	47983.6	47721.1	46751.2	44759.1	44720.3	42568
659.5	48250.2	47984.8	46751.2	45067.7	45018.4	42876.5
660	48516.8	48248.4	47001.2	45376.4	45316.6	43185
660.5	48516.8	48512.1	47251.2	45376.4	45316.6	43185
661	48783.4	48775.7	47501.2	45685.1	45614.7	43493.4
661.5	49049.9	49039.4	47751.2	45993.8	45912.8	43801.9
662	49316.5	49039.4	47751.2	45993.8	46211	43801.9
662.5	49316.5	49303	48001.2	46302.5	46211	44110.4
663	49583.1	49303	48251.2	46302.5	46211	44110.4
663.5	49849.7	49566.7	48501.2	46611.2	46509.1	44110.4
664	50116.2	49830.3	48501.2	46611.2	46807.2	44418.8
664.5	50382.8	50094	48751.2	46919.8	46807.2	44418.8
665	50382.8	50357.6	49001.2	46919.8	47105.4	44418.8
665.5	50649.4	50621.3	49251.2	47228.5	47105.4	44727.3
666	50916	50884.9	49501.2	47228.5	47403.5	44727.3
666.5	51182.6	51148.6	49751.2	47537.2	47403.5	45035.8
667	51449.1	51412.3	50001.3	47537.2	47701.6	45035.8
667.5	51715.7	51412.3	50001.3	47845.9	47999.8	45344.2
668	51982.3	51939.6	50251.3	48154.6	47999.8	45344.2
668.5	52248.9	52203.2	50751.3	48463.3	48297.9	45652.7
669	52515.4	52466.9	51001.3	48771.9	48596	45961.1
669.5	52782	52730.5	51251.3	48771.9	48894.2	46269.6
670	53315.2	52994.2	51501.3	49080.6	49192.3	46269.6
670.5	53581.7	53257.8	51751.3	49389.3	49192.3	46578.1
671	53848.3	53521.5	52001.3	49698	49490.4	46886.5
671.5	53848.3	53785.1	52251.3	50006.7	49788.6	46886.5
672	54114.9	53785.1	52501.3	50006.7	50086.7	47195
672.5	54381.5	54048.8	52751.3	50315.4	50384.9	47503.5
673	54914.6	54576.1	53001.3	50624	50683	47811.9
673.5	55181.2	55103.4	53501.3	51241.4	50981.1	48120.4
674	55447.8	55367	54001.4	51550.1	51279.3	48428.9
674.5	55980.9	55630.7	54251.4	51858.8	51577.4	49045.8
675	56247.5	55894.3	54501.4	51858.8	51875.5	49354.3
675.5	56247.5	56158	54751.4	52476.1	52173.7	49354.3
676	56780.6	56421.7	55001.4	52784.8	52471.8	49662.7
676.5	57047.2	56685.3	55251.4	52784.8	52769.9	49971.2
677	57313.8	57212.6	55751.4	53093.5	53068.1	50279.6
677.5	57580.4	57476.3	56001.4	53402.2	53366.2	50588.1
678	57846.9	57739.9	56251.4	53710.9	53664.3	50896.6
678.5	58380.1	58003.6	56501.4	54019.6	53962.5	51205
679	58646.7	58267.2	57001.4	54328.2	54260.6	51205
679.5	58913.3	58794.5	57251.4	54636.9	54558.7	51513.5
680	59179.8	59058.2	57501.4	54945.6	54856.9	52130.4
680.5	59713	59321.8	57751.4	55254.3	55155	52130.4
681	59979.6	59585.5	58251.5	55563	55453.2	52438.9
681.5	60512.7	59849.1	58501.5	55871.7	55751.3	52747.4
682	60779.3	60376.4	59001.5	56489	56347.6	53364.3
682.5	61045.9	60903.7	59501.5	56797.7	56943.8	53672.7
683	61579	61431.1	59751.5	57106.4	57242	54289.7
683.5	61845.6	61694.7	60251.5	57723.8	57540.1	54598.1
684	62112.2	61958.4	60501.5	58032.4	57838.2	54906.6
684.5	62645.3	62485.7	61001.5	58341.1	58136.4	55215.1
685	62911.9	62749.3	61251.5	58649.8	58732.6	55523.5
685.5	63445	63013	61751.5	58958.5	59030.8	55832
686	63711.6	63540.3	62001.6	59267.2	59328.9	56140.5
686.5	63978.2	63803.9	62501.6	59575.9	59627	56448.9
687	64511.3	64067.6	62751.6	59884.5	59925.2	56757.4
687.5	64777.9	64594.9	63001.6	60501.9	60223.3	57065.9
688	65311.1	64858.5	63501.6	60810.6	60819.6	57682.8
688.5	65577.6	65122.2	63751.6	61119.3	60819.6	57682.8
689	65844.2	65385.8	64251.6	61428	61415.9	57991.2
689.5	66377.4	65913.1	64501.6	61736.6	61714	58608.2
690	66643.9	66440.5	65001.6	62045.3	62310.3	58916.6
690.5	67177.1	66967.8	65501.6	62662.7	62608.4	59225.1
691	67443.7	67231.4	65751.6	62971.4	62906.5	59842
691.5	67976.8	67758.7	66251.7	63280	63502.8	60150.5
692	68243.4	68022.4	66751.7	63897.4	63800.9	60767.4
692.5	68776.6	68549.7	67001.7	64206.1	64099.1	61075.9
693	69043.1	68813.3	67501.7	64514.8	64397.2	61384.4
693.5	69309.7	69077	67751.7	64823.5	64695.3	61384.4
694	69842.9	69340.6	68001.7	65132.1	64993.5	61692.8
694.5	70109.4	69604.3	68501.7	65440.8	65291.6	62001.3
695	70376	70131.6	68751.7	65749.5	65887.9	62618.2
695.5	70909.2	70395.2	69001.7	66366.9	66186	62926.7
696	71175.7	70922.5	69501.7	66675.6	66782.3	63235.1
696.5	71442.3	71186.2	70001.8	66984.2	67080.4	63852.1
697	71975.5	71713.5	70251.8	67292.9	67378.6	64160.5
697.5	72242	71977.2	70751.8	67910.3	67676.7	64469
698	72775.2	72504.5	71001.8	68219	67974.8	64777.5
698.5	73041.8	72768.1	71501.8	68527.7	68273	65085.9
699	73308.3	73031.8	71751.8	68836.3	68571.1	65394.4
699.5	73841.5	73295.4	72001.8	69145	68869.2	65702.8
700	74108.1	73559.1	72501.8	69453.7	69465.5	66319.8
700.5	74374.6	74086.4	72751.8	69762.4	69763.6	66628.2
701	74641.2	74350	73001.8	70071.1	70061.8	66936.7
701.5	74907.8	74613.7	73501.8	70688.4	70658	67245.2
702	75441	75141	73751.8	70997.1	70956.2	67862.1
702.5	75707.5	75404.6	74001.9	71305.8	71254.3	68170.6
703	75974.1	75668.3	74501.9	71614.5	71552.5	68479
703.5	76240.7	75931.9	74751.9	71923.2	71850.6	68787.5
704	76773.8	76195.6	75001.9	72231.9	72148.7	68787.5
704.5	77040.4	76459.3	75251.9	72231.9	72446.9	69096
705	77307	76722.9	75501.9	72540.5	72745	69404.4
705.5	77573.6	76986.6	75751.9	72849.2	73043.1	69712.9
706	77840.1	77250.2	76251.9	73157.9	73341.3	70021.3
706.5	78106.7	77777.5	76501.9	73775.3	73639.4	70638.3
707	78373.3	78041.2	76751.9	74084	73937.5	70946.7
707.5	78639.9	78304.8	77251.9	74392.6	74533.8	71255.2
708	78639.9	78568.5	77501.9	74701.3	74831.9	71563.7
708.5	78906.4	78832.1	77751.9	75010	74831.9	71872.1
709	79173	79095.8	77751.9	75010	75130.1	72180.6
709.5	79439.6	79095.8	78002	75318.7	75428.2	72489.1
710	79706.2	79359.4	78252	75627.4	75726.3	72797.5
710.5	79972.7	79623.1	78502	75936.1	75726.3	73106
711	79972.7	79886.7	78752	75936.1	76024.5	73106
711.5	80239.3	80150.4	79002	76244.7	76322.6	73414.4
712	80505.9	80150.4	79252	76553.4	76620.8	73722.9
712.5	80505.9	80414	79502	76862.1	76918.9	74031.4
713	80772.5	80677.7	79752	76862.1	77217	74339.8
713.5	80772.5	80677.7	79752	77170.8	77217	74648.3
714	81039	80941.3	80002	77170.8	77515.2	74956.8
714.5	81039	80941.3	80002	77479.5	77515.2	75265.2
715	81039	81205	80252	77479.5	77813.3	75265.2
715.5	81305.6	81205	80502	77788.2	78111.4	75573.7
716	81305.6	81205	80502	77788.2	78111.4	75882.2
716.5	81305.6	81468.7	80752	78096.8	78409.6	76190.6
717	81572.2	81468.7	80752	78096.8	78409.6	76190.6
717.5	81572.2	81468.7	80752	78405.5	78707.7	76499.1
718	81572.2	81732.3	81002	78405.5	78707.7	76807.6
718.5	81572.2	81732.3	81002	78714.2	79005.8	77116
719	81572.2	81732.3	81252	78714.2	79005.8	77116
719.5	81572.2	81732.3	81252	78714.2	79304	77424.5
720	81572.2	81732.3	81252	78714.2	79304	77424.5
720.5	81572.2	81732.3	81252	79022.9	79304	77732.9
721	81838.8	81732.3	81252	79022.9	79304	77732.9
721.5	81838.8	81732.3	81502	79022.9	79602.1	78041.4
722	81838.8	81996	81502	79331.6	79602.1	78349.9
722.5	81838.8	81996	81752	79331.6	79900.2	78658.3
723	81838.8	81996	81752	79331.6	79900.2	78658.3
723.5	81838.8	81996	81752	79640.3	79900.2	78966.8
724	81838.8	81996	81752	79640.3	79900.2	78966.8
724.5	81838.8	81996	82002.1	79640.3	80198.4	79275.3
725	81838.8	82259.6	82002.1	79948.9	80198.4	79275.3
725.5	81838.8	82259.6	82002.1	79948.9	80198.4	79583.7
726	81838.8	82259.6	82002.1	79948.9	80496.5	79583.7
726.5	81838.8	82259.6	82002.1	79948.9	80496.5	79583.7
727	81838.8	82259.6	82252.1	80257.6	80496.5	79892.2
727.5	82105.3	82259.6	82252.1	80257.6	80794.6	80200.7
728	82105.3	82259.6	82252.1	80257.6	80794.6	80200.7
728.5	82105.3	82259.6	82252.1	80257.6	80794.6	80200.7
729	82105.3	82523.3	82502.1	80566.3	80794.6	80509.1
729.5	82105.3	82523.3	82502.1	80566.3	81092.8	80509.1
730	82105.3	82523.3	82502.1	80566.3	81092.8	80817.6
730.5	82105.3	82786.9	82752.1	80875	81092.8	80817.6
731	82371.9	82786.9	82752.1	80875	81390.9	80817.6
731.5	82371.9	82786.9	82752.1	80875	81390.9	81126.1
732	82371.9	83050.6	83002.1	80875	81689.1	81126.1
732.5	82371.9	83050.6	83002.1	81183.7	81689.1	81434.5
733	82638.5	83050.6	83002.1	81183.7	81689.1	81434.5
733.5	82638.5	83314.2	83252.1	81492.4	81987.2	81743
734	82638.5	83314.2	83252.1	81492.4	81987.2	81743
734.5	82638.5	83314.2	83252.1	81492.4	81987.2	81743
735	82905.1	83577.9	83502.1	81801	82285.3	82051.4
735.5	82905.1	83577.9	83502.1	81801	82285.3	82051.4
736	83171.6	83841.5	83752.1	82109.7	82285.3	82051.4
736.5	83171.6	83841.5	83752.1	82109.7	82583.5	82359.9
737	83171.6	83841.5	83752.1	82109.7	82583.5	82359.9
737.5	83171.6	84105.2	84002.1	82418.4	82881.6	82668.4
738	83438.2	84105.2	84002.1	82418.4	82881.6	82668.4
738.5	83438.2	84105.2	84252.1	82418.4	82881.6	82668.4
739	83704.8	84368.8	84252.1	82727.1	83179.7	82976.8
739.5	83704.8	84368.8	84502.1	82727.1	83179.7	82976.8
740	83704.8	84632.5	84502.1	82727.1	83477.9	82976.8
740.5	83971.4	84632.5	84752.1	83035.8	83477.9	83285.3
741	83971.4	84896.1	84752.1	83035.8	83776	83285.3
741.5	84238	84896.1	85002.1	83344.5	83776	83593.8
742	84238	85159.8	85002.1	83344.5	84074.1	83593.8
742.5	84504.5	85159.8	85252.1	83653.1	84074.1	83902.2
743	84504.5	85423.4	85252.1	83653.1	84372.3	83902.2
743.5	84771.1	85687.1	85502.1	83961.8	84372.3	84210.7
744	84771.1	85687.1	85752.1	83961.8	84670.4	84210.7
744.5	85037.7	85950.7	85752.1	84270.5	84670.4	84519.2
745	85304.3	85950.7	86002.2	84270.5	84968.5	84519.2
745.5	85304.3	86214.4	86252.2	84579.2	85266.7	84827.6
746	85570.8	86478	86502.2	84887.9	85266.7	85136.1
746.5	85837.4	86478	86502.2	84887.9	85564.8	85136.1
747	85837.4	86741.7	86752.2	85196.6	85862.9	85444.5
747.5	86104	87005.4	87002.2	85196.6	85862.9	85444.5
748	86370.6	87269	87252.2	85505.2	86161.1	85753
748.5	86637.1	87269	87502.2	85813.9	86459.2	86061.5
749	86637.1	87532.7	87502.2	85813.9	86459.2	86061.5
749.5	86903.7	87796.3	87752.2	86122.6	86757.4	86369.9
750	87170.3	88060	88002.2	86431.3	87055.5	86678.4
750.5	87436.9	88323.6	88252.2	86740	87353.6	86986.9
751	87703.4	88587.3	88502.2	87048.7	87651.8	86986.9
751.5	87970	88850.9	89002.2	87048.7	87949.9	87295.3
752	88236.6	89114.6	89002.2	87357.3	88248	87603.8
752.5	88503.2	89378.2	89502.2	87666	88546.2	87912.3
753	88769.7	89641.9	89752.2	87974.7	88844.3	88220.7
753.5	89036.3	89905.5	90002.3	88283.4	89142.4	88529.2
754	89302.9	90169.2	90252.3	88592.1	89440.6	88837.7
754.5	89569.5	90432.8	90502.3	88900.8	89738.7	89146.1
755	89836	90696.5	90752.3	89209.4	90036.8	89454.6
755.5	89836	90960.1	91002.3	89518.1	90036.8	89763
756	90369.2	91223.8	91502.3	89826.8	90633.1	90071.5
756.5	90635.8	91487.4	91752.3	90135.5	90931.2	90380
757	90902.3	91751.1	92002.3	90444.2	91229.4	90688.4
757.5	91168.9	92014.8	92252.3	90752.9	91527.5	90996.9
758	91435.5	92278.4	92752.3	91061.5	91825.7	91305.4
758.5	91968.6	92805.7	93002.3	91370.2	92123.8	91613.8
759	92235.2	93069.4	93252.3	91678.9	92421.9	91922.3
759.5	92501.8	93333	93752.3	91987.6	92720.1	92230.8
760	92768.4	93596.7	94002.4	92296.3	93316.3	92539.2
760.5	93301.5	93860.3	94502.4	92913.6	93614.5	93156.2
761	93568.1	94387.6	94752.4	93222.3	93912.6	93464.6
761.5	93834.7	94651.3	95252.4	93531	94508.9	93773.1
762	94101.3	95178.6	95502.4	94148.4	94807	94390
762.5	94634.4	95442.2	96002.4	94457	95105.1	94698.5
763	94901	95705.9	96252.4	94765.7	95403.3	95006.9
763.5	95167.6	96233.2	96752.4	95074.4	95999.5	95623.9
764	95700.7	96496.8	97002.4	95691.8	96297.7	95932.3
764.5	95967.3	97024.2	97502.4	96000.5	96893.9	96240.8
765	96500.4	97287.8	97752.4	96309.1	97192.1	96549.3
765.5	96767	97551.5	98252.5	96617.8	97490.2	97166.2
766	97033.6	98078.8	98502.5	97235.2	98086.5	97783.1
766.5	97566.7	98342.4	99002.5	97543.9	98682.8	98091.6
767	98099.9	98869.7	99502.5	97852.6	98980.9	98708.5
767.5	98366.5	99133.4	99752.5	98469.9	99577.2	99017
768	98899.6	99660.7	100253	98778.6	99875.3	99633.9
768.5	99166.2	100188	100753	99396	100472	100251
769	99699.3	100452	101253	99704.7	101068	100868
769.5	99965.9	100715	101503	100322	101366	101176
770	100232	101243	102003	100631	101962	101485
770.5	100766	101506	102503	100939	102260	102102
771	101032	102034	103003	101557	102857	102719
771.5	101565	102297	103253	101865	103155	103027
772	101832	102825	103753	102483	103751	103335
772.5	102099	103352	104253	102791	104049	103952
773	102632	103615	104753	103409	104645	104569
773.5	103165	104143	105003	103718	105242	105186
774	103431	104406	105503	104335	105540	105495
774.5	103698	104934	105753	104644	106136	106112
775	104231	105197	106253	105261	106434	106420
775.5	104498	105725	106753	105878	107031	107037
776	105031	106252	107253	106187	107627	107654
776.5	105297	106516	107753	106804	108223	108271
777	105831	107043	108003	107113	108521	108579
777.5	106097	107307	108503	107730	108819	109196
778	106630	107834	109003	108039	109416	109813
778.5	107163	108361	109503	108656	110012	110430
779	107430	108625	109753	109274	110310	110739
779.5	107697	108889	110253	109583	110906	111356
780	108230	109416	110753	109891	111503	111972
780.5	108763	109943	111003	110509	112099	112281
781	109030	110470	111503	111126	112695	112898
781.5	109563	110734	112003	111435	112993	113515
782	109829	111261	112503	112052	113590	114132
782.5	110362	111525	112753	112361	113888	114749
783	110629	112052	113503	112978	114484	115366
783.5	111162	112580	113753	113595	115080	115982
784	111429	112843	114253	113904	115676	116291
784.5	111695	113107	114503	114521	115975	116908
785	112228	113371	115003	114830	116273	117216
785.5	112495	113898	115253	115448	116869	117833
786	113028	114162	115753	115756	117167	118450
786.5	113295	114425	116003	116374	117763	118759
787	113561	114689	116503	116682	118360	119376
787.5	113828	115216	116753	116991	118658	119684
788	114094	115480	117003	117300	119254	120301
788.5	114628	115743	117503	117917	119552	120609
789	114894	116007	117753	118226	120148	121226
789.5	115161	116271	118003	118534	120447	121535
790	115427	116534	118503	118843	120745	122152
790.5	115694	117062	118753	119460	121341	122460
791	115960	117325	119003	119769	121639	123077
791.5	116227	117589	119503	120078	121937	123386
792	116227	117853	119753	120386	122534	124003
792.5	116494	118116	120003	120695	122832	124311
793	117027	118380	120253	121312	123130	124619
793.5	117027	118644	120753	121621	123726	125236
794	117293	118907	121003	121930	124024	125545
794.5	117560	119171	121253	122239	124322	125853
795	117827	119435	121503	122547	124621	126162
795.5	118093	119435	121753	122856	124919	126779
796	118360	119698	122003	123165	125217	127087
796.5	118626	119962	122253	123473	125515	127396
797	118626	120226	122253	123782	125813	127704
797.5	118893	120226	122503	124091	126111	128013
798	118893	120489	122753	124091	126409	128321
798.5	119159	120489	122753	124399	126409	128630
799	119159	120753	123003	124708	126707	128938
799.5	119426	121017	123003	125017	127006	129246
800	119426	121017	123253	125017	127304	129555
800.5	119426	121280	123503	125325	127304	129555
801	119426	121280	123503	125325	127602	129863
801.5	119693	121280	123503	125634	127900	130172
802	119693	121280	123753	125634	127900	130480
802.5	119693	121544	123753	125943	128198	130789
803	119693	121544	124003	126251	128496	130789
803.5	119693	121544	124003	126251	128496	131097
804	119959	121544	124003	126251	128496	131097
804.5	119959	121544	124003	126251	128794	131406
805	119959	121544	124003	126560	128794	131406
805.5	119959	121807	124003	126560	128794	131714
806	119959	121807	124003	126869	129093	131714
806.5	119959	121544	124003	126869	129093	131714
807	119959	121544	124003	126869	129093	131714
807.5	119959	121544	124003	126869	129093	131714
808	119693	121544	124003	126869	129093	132023
808.5	119693	121544	124003	126869	129093	132023
809	119693	121544	123753	126869	129093	132023
809.5	119426	121280	123753	126869	129093	132023
810	119426	121280	123753	126869	129093	132023
810.5	119426	121017	123753	126869	129093	131714
811	119159	121017	123503	126869	128794	131714
811.5	118893	121017	123503	126560	128794	131714
812	118893	120753	123253	126560	128794	131714
812.5	118626	120489	123003	126560	128496	131406
813	118626	120226	122753	126251	128496	131406
813.5	118360	120226	122753	126251	128496	131406
814	118093	119962	122503	125943	128198	131097
814.5	118093	119698	122253	125943	127900	131097
815	117827	119435	122003	125634	127900	130789
815.5	117560	119171	121753	125634	127602	130789
816	117293	119171	121503	125325	127304	130480
816.5	117027	118907	121253	125017	127006	130172
817	116494	118644	121003	124708	127006	129863
817.5	116227	118380	120753	124708	126707	129555
818	115960	118116	120503	124399	126707	129555
818.5	115694	117853	120503	124091	126409	129246
819	115694	117589	120003	123782	126111	128938
819.5	115427	117325	119753	123782	125813	128630
820	115161	117062	119503	123473	125515	128321
820.5	114628	116798	119003	123165	124919	127704
821	114361	116271	118753	122856	124621	127396
821.5	113828	116007	118253	122547	124024	127087
822	113561	115743	118003	122239	124024	126779
822.5	113295	115216	117753	121930	123428	126162
823	113028	114953	117253	121312	123130	125853
823.5	112762	114425	116753	120695	122832	125236
824	112228	113898	116253	120386	122235	124619
824.5	111695	113371	115753	120078	121639	124003
825	111162	112843	115253	119460	121341	123694
825.5	110896	112316	114753	118843	120745	123077
826	110362	111789	114253	118534	120148	122460
826.5	109829	111525	113753	117917	119552	121843
827	109296	110998	113253	117300	118956	121226
827.5	109030	110470	112503	116682	118360	120609
828	108496	109943	112003	116374	117763	119993
828.5	107963	109416	111503	115756	117167	119376
829	107697	108889	111003	115139	116571	118759
829.5	107163	108361	110253	114521	115975	117833
830	106630	107834	109753	114213	115378	117216
830.5	106630	108098	110003	114213	115378	117525
831	105831	107307	109253	113595	114782	116599
831.5	105297	106779	108753	112669	114186	115982
832	104764	106252	108003	112052	113291	115057
832.5	104498	105461	107253	111435	112695	114440
833	103698	104934	106503	110817	111801	113515
833.5	103165	104406	106003	110200	111204	112898
834	102632	103879	105253	109583	110310	111972
834.5	102099	103088	104503	108656	109714	111047
835	101299	102561	104003	108039	108819	110122
835.5	100766	101770	103253	107113	107925	109505
836	99965.9	101243	102503	106496	107329	108579
836.5	99432.8	100452	101753	105570	106434	107654
837	98633	99924.3	101003	104952	105540	106729
837.5	98099.9	99133.4	100253	104026	104645	105803
838	97300.2	98606.1	99752.5	103409	104049	105186
838.5	96767	97815.1	99002.5	102483	103155	104569
839	96233.9	97287.8	98252.5	101865	102559	103952
839.5	95434.1	96496.8	97502.4	101248	101664	103027
840	94901	95705.9	96752.4	100322	100770	101793
840.5	94101.3	94914.9	96002.4	99396	99875.3	100868
841	93568.1	94387.6	95252.4	98778.6	98980.9	99942.4
841.5	93035	93596.7	94502.4	97852.6	98086.5	99017
842	92235.2	92805.7	93502.3	96926.5	97192.1	97783.1
842.5	91435.5	92014.8	92752.3	96000.5	96297.7	96857.7
843	90635.8	91223.8	91752.3	95074.4	95403.3	95932.3
843.5	89836	90169.2	91002.3	94148.4	94210.7	94698.5
844	89036.3	89641.9	90252.3	93222.3	93316.3	93773.1
844.5	88236.6	88850.9	89252.2	92296.3	92421.9	92847.7
845	87703.4	88060	88502.2	91370.2	91527.5	91613.8
845.5	86903.7	87269	87502.2	90444.2	90633.1	90688.4
846	86104	86478	86752.2	89518.1	89738.7	89763
846.5	85304.3	85687.1	85752.1	88592.1	88546.2	88529.2
847	84504.5	84896.1	85002.1	87666	87353.6	87603.8
847.5	83704.8	84105.2	84002.1	86740	86459.2	86678.4
848	82905.1	83314.2	83252.1	85813.9	85564.8	85444.5
848.5	82105.3	82786.9	82502.1	84887.9	84670.4	84519.2
849	81305.6	81996	81752	84270.5	83776	83593.8
849.5	80505.9	81205	81002	83344.5	82881.6	82359.9
850	79706.2	80414	80252	82727.1	82285.3	81434.5
850.5	78906.4	79623.1	79502	81801	81092.8	80509.1
851	78106.7	78832.1	78502	80566.3	80198.4	79583.7
851.5	77307	78041.2	77501.9	79640.3	79005.8	78349.9
852	76507.3	77250.2	76751.9	78714.2	78111.4	77424.5
852.5	75974.1	76459.3	76001.9	77788.2	77217	76499.1
853	75174.4	75668.3	75251.9	76862.1	76322.6	75573.7
853.5	74641.2	74877.3	74501.9	75936.1	75428.2	74648.3
854	74108.1	74086.4	73751.8	75010	74235.7	74031.4
854.5	73308.3	73295.4	73001.8	74084	73341.3	72797.5
855	72242	72504.5	72251.8	73157.9	72148.7	71563.7
855.5	71175.7	71713.5	71501.8	72231.9	71254.3	70329.8
856	70376	70922.5	70751.8	71305.8	70359.9	69404.4
856.5	69576.3	70131.6	69751.7	70379.8	69465.5	68479
857	68776.6	69340.6	68751.7	69453.7	68571.1	67245.2
857.5	67976.8	68549.7	68251.7	68836.3	67676.7	66319.8
858	67177.1	67758.7	67501.7	67910.3	66782.3	65394.4
858.5	66643.9	66967.8	66751.7	66984.2	65887.9	64469
859	65844.2	66176.8	65751.6	65749.5	64993.5	63543.6
859.5	65044.5	65122.2	64751.6	64823.5	64099.1	62618.2
860	64244.8	64331.2	64001.6	63897.4	63204.7	61692.8
860.5	63445	63540.3	63251.6	62971.4	62608.4	60767.4
861	62645.3	62749.3	62501.6	62045.3	61714	59842
861.5	61845.6	62222	61751.5	61119.3	60819.6	58916.6
862	61045.9	61431.1	61001.5	60501.9	59627	57991.2
862.5	60246.1	60640.1	60001.5	59575.9	58732.6	56757.4
863	59446.4	59849.1	59251.5	58649.8	57838.2	55832
863.5	58913.3	59058.2	58501.5	57723.8	56943.8	54906.6
864	58113.5	58267.2	57751.4	56797.7	56049.4	53981.2
864.5	57313.8	57476.3	57001.4	56180.3	55453.2	53364.3
865	56780.6	56685.3	56251.4	55563	54558.7	52438.9
865.5	55980.9	56158	55501.4	55254.3	53962.5	51822
866	55447.8	55367	55001.4	54328.2	53068.1	50896.6
866.5	54648	54839.7	54251.4	53402.2	52471.8	49971.2
867	53848.3	54048.8	53501.3	52167.5	51577.4	49354.3
867.5	53315.2	53257.8	52751.3	51241.4	50683	48428.9
868	52515.4	52730.5	52251.3	50624	50086.7	47811.9
868.5	51982.3	51939.6	51501.3	50006.7	49490.4	47195
869	51182.6	51148.6	50751.3	49080.6	48596	46578.1
869.5	50649.4	50621.3	50001.3	48463.3	47999.8	45652.7
870	49849.7	50094	49501.2	47845.9	47105.4	45035.8
870.5	49316.5	49303	48751.2	47228.5	46211	44110.4
871	48783.4	48512.1	48001.2	46611.2	45614.7	43185
871.5	48250.2	47721.1	47251.2	45993.8	44720.3	42568
872	47717.1	47193.8	46501.2	45067.7	44124	41951.1
872.5	47183.9	46402.9	46001.2	44141.7	43527.7	41334.2
873	46650.8	45875.6	45251.1	43524.3	42931.5	40717.3
873.5	46384.2	45348.2	44751.1	42907	42633.3	40100.3
874	45851	44820.9	44251.1	42289.6	41738.9	39483.4
874.5	45584.5	44293.6	43501.1	41672.2	41142.7	39174.9
875	45051.3	43766.3	43001.1	41054.9	40248.3	38558
875.5	44251.6	43239	42501.1	40437.5	39652	37941.1
876	43451.9	42711.7	42001.1	39820.1	39055.7	37015.7
876.5	42918.7	42184.4	41251	39202.8	38161.3	36398.8
877	42385.6	41657.1	40751	38585.4	37565	35781.8
877.5	41585.8	40866.2	40251	37968	36968.8	35164.9
878	41052.7	40338.8	39751	37350.7	36372.5	34548
878.5	40519.5	39811.5	39251	36733.3	36074.4	33931
879	39986.4	39284.2	39001	36115.9	35478.1	33314.1
879.5	39453.2	38756.9	38251	35807.2	34881.8	32697.2
880	39186.6	38229.6	37500.9	35189.9	34285.6	32388.7
880.5	38653.5	37702.3	36750.9	34572.5	33689.3	31771.8
881	38386.9	37175	36250.9	34263.8	33391.1	31463.3
881.5	37853.8	36911.4	35750.9	33646.5	32794.9	30846.4
882	37587.2	36384.1	35250.9	33029.1	32198.6	30537.9
882.5	37054	35856.8	34750.9	32720.4	31602.3	30229.5
883	36520.9	35329.4	34250.9	32103	31006.1	29612.6
883.5	35987.7	34802.1	34000.9	31485.7	30707.9	28995.6
884	35188	34274.8	33500.8	31177	30111.7	28378.7
884.5	34654.9	34011.2	33000.8	30868.3	29813.5	27761.8
885	34388.3	33483.9	32500.8	30251	29217.3	27453.3
885.5	33855.1	32956.6	32250.8	29942.3	28919.1	26836.4
886	33322	32692.9	32000.8	29633.6	28322.8	26527.9
886.5	32788.8	32165.6	31750.8	29016.2	28024.7	25911
887	32255.7	31638.3	31250.8	28707.5	27428.4	25602.5
887.5	31722.5	31374.7	30500.8	28090.2	27130.3	24985.6
888	31455.9	30847.4	30000.8	27472.8	26832.2	24677.1
888.5	30922.8	30320	29500.7	27164.1	26235.9	24368.7
889	30389.6	29792.7	29000.7	26546.8	25937.8	23751.7
889.5	30123.1	29529.1	28750.7	26238.1	25639.6	23443.3
890	29856.5	29265.4	28250.7	25929.4	25043.4	23443.3
890.5	29589.9	28738.1	28000.7	25620.7	24745.2	23134.8
891	29056.8	28474.5	27750.7	25312	24447.1	22517.9
891.5	28523.6	28210.8	27250.7	24694.7	23850.8	21900.9
892	27990.5	27947.2	27000.7	24386	23552.7	21592.5
892.5	27723.9	27683.5	26750.7	24077.3	23254.5	21284
893	27190.7	27419.9	26250.7	23768.6	22956.4	20975.6
893.5	26924.2	26892.6	26000.7	23459.9	22658.3	20667.1
894	26391	26101.6	26000.7	23459.9	22360.1	20050.2
894.5	26124.4	25838	25500.6	22842.6	22062	19741.7
895	25857.9	25574.3	25000.6	22533.9	21763.9	19433.2
895.5	25591.3	25047	24500.6	21916.5	21465.7	19124.8
896	25058.1	24783.3	24250.6	21607.8	21167.6	18816.3
896.5	24791.5	24519.7	24000.6	21299.1	20869.5	18507.8
897	24525	23992.4	23750.6	20990.5	20571.3	18507.8
897.5	24258.4	23728.7	23250.6	20681.8	20273.2	18199.4
898	23991.8	23465.1	23000.6	20373.1	19975.1	17890.9
898.5	23725.2	23201.4	22750.6	20064.4	19676.9	17582.5
899	23458.7	22937.8	22500.6	20064.4	19378.8	17274
899.5	23192.1	22674.1	22250.6	19755.7	19080.7	17274
900	22658.9	22410.5	21750.5	19447	18782.5	16657.1
900.5	22392.4	21883.2	21500.5	18829.7	18186.2	16348.6
901	22125.8	21355.9	21000.5	18521	17888.1	16040.1
901.5	21859.2	21092.2	20750.5	18212.3	17590	15731.7
902	21592.6	20828.6	20500.5	17903.6	17291.8	15423.2
902.5	21592.6	20301.2	20000.5	17286.3	16993.7	15114.7
903	21326.1	20037.6	19750.5	16977.6	16695.6	14806.3
903.5	21059.5	19773.9	19500.5	16668.9	16397.4	14806.3
904	20792.9	19510.3	19250.5	16668.9	16099.3	14497.8
904.5	20526.3	19246.6	19000.5	16360.2	15801.2	14497.8
905	20259.8	18983	18750.5	16051.5	15503	14189.3
905.5	19993.2	18719.3	18500.5	15742.8	15204.9	13880.9
906	19726.6	18455.7	18250.5	15434.2	15204.9	13572.4
906.5	19460	18455.7	18000.5	15125.5	14906.8	13264
907	19193.5	18192	17500.4	15125.5	14608.6	12955.5
907.5	19193.5	17928.4	17250.4	14816.8	14310.5	12955.5
908	18926.9	17401.1	17000.4	14816.8	14310.5	12647
908.5	18660.3	17401.1	16750.4	14508.1	14012.4	12647
909	18393.7	17137.4	16750.4	14508.1	13714.2	12338.6
909.5	18127.2	16873.8	16500.4	14199.4	13416.1	12338.6
910	17860.6	16610.1	16250.4	13890.7	13416.1	12030.1
910.5	17594	16346.5	16000.4	13582.1	13118	11721.6
911	17327.4	16082.8	15750.4	13582.1	13118	11721.6
911.5	17327.4	15819.2	15500.4	13273.4	12819.8	11413.2
912	17327.4	15819.2	15250.4	13273.4	12521.7	11413.2
912.5	17060.9	15555.5	15000.4	12964.7	12223.5	11104.7
913	16794.3	15291.9	14750.4	12656	12223.5	11104.7
913.5	16261.1	15028.2	14500.4	12656	11925.4	10796.2
914	15994.5	14764.5	14250.4	12347.3	11627.3	10487.8
914.5	15728	14500.9	14000.4	12038.6	11329.1	10487.8
915	15461.4	14500.9	14000.4	12038.6	11329.1	10179.3
915.5	15194.8	14237.2	13750.3	11730	11031	10179.3
916	15194.8	13973.6	13750.3	11730	11031	10179.3
916.5	14928.2	13973.6	13750.3	11421.3	10732.9	9870.85
917	14661.7	13709.9	13500.3	11421.3	10732.9	9870.85
917.5	14661.7	13446.3	13250.3	11112.6	10732.9	9562.39
918	14395.1	13182.6	13000.3	11112.6	10434.7	9562.39
918.5	14128.5	13182.6	12750.3	10803.9	10136.6	9253.92
919	14128.5	12919	12500.3	10803.9	10136.6	9253.92
919.5	13861.9	12655.3	12250.3	10495.2	9838.46	8945.46
920	13861.9	12655.3	12250.3	10186.5	9838.46	8945.46
920.5	13595.4	12391.7	12000.3	10186.5	9540.33	8636.99
921	13328.8	12391.7	12000.3	10186.5	9540.33	8636.99
921.5	13062.2	12128	11750.3	10186.5	9540.33	8328.53
922	13062.2	12128	11750.3	10186.5	9242.19	8328.53
922.5	12795.6	11864.4	11500.3	9877.86	9242.19	8328.53
923	12529.1	11600.7	11500.3	9877.86	8944.06	8020.07
923.5	12262.5	11600.7	11250.3	9877.86	8944.06	8020.07
924	11995.9	11337.1	11250.3	9569.18	8944.06	7711.6
924.5	11729.3	11337.1	11250.3	9569.18	8944.06	7711.6
925	11462.8	11073.4	11000.3	9260.49	8645.92	7711.6
925.5	11462.8	11073.4	10750.3	8951.81	8645.92	7403.14
926	10929.6	10809.8	10500.3	8951.81	8347.79	7094.67
926.5	10929.6	10809.8	10500.3	8951.81	8347.79	7094.67
927	10929.6	10546.1	10250.3	8643.13	8049.65	7094.67
927.5	10929.6	10282.5	10000.3	8643.13	8049.65	6786.21
928	10663	10282.5	10000.3	8334.45	8049.65	6786.21
928.5	10663	10282.5	10000.3	8334.45	8049.65	6786.21
929	10396.5	10282.5	10000.3	8334.45	7751.52	6786.21
929.5	10396.5	10282.5	9750.24	8334.45	7751.52	6786.21
930	10129.9	10018.8	9750.24	8025.76	7751.52	6477.75
930.5	9863.3	9755.15	9500.24	8025.76	7453.38	6477.75
931	9863.3	9491.49	9250.23	7717.08	7453.38	6169.28
931.5	9596.73	9227.84	9250.23	7408.4	7155.25	6169.28
932	9596.73	9227.84	9000.23	7408.4	7155.25	6169.28
932.5	9596.73	9227.84	9000.23	7408.4	7155.25	6169.28
933	9596.73	8964.19	9000.23	7408.4	6857.11	6169.28
933.5	9330.15	8964.19	8750.22	7408.4	6857.11	6169.28
934	9330.15	8700.54	8750.22	7099.71	6857.11	5860.82
934.5	9330.15	8700.54	8500.21	6791.03	6558.98	5552.35
935	9330.15	8436.88	8250.21	6482.35	6260.84	5243.89
935.5	9330.15	8173.23	8000.2	6482.35	6260.84	5243.89
936	9063.58	8173.23	8000.2	6482.35	6260.84	5243.89
936.5	8797	7909.58	7750.19	6173.66	5962.7	5243.89
937	8797	7909.58	7750.19	6173.66	5962.7	4935.43
937.5	8797	7645.93	7500.19	6173.66	5962.7	4935.43
938	8797	7645.93	7500.19	5864.98	5664.57	4935.43
938.5	8797	7382.27	7500.19	5864.98	5664.57	4935.43
939	8797	7382.27	7250.18	5864.98	5664.57	4935.43
939.5	8530.43	7382.27	7250.18	5556.3	5664.57	4935.43
940	8530.43	7118.62	7000.18	5556.3	5664.57	4935.43
940.5	8530.43	7118.62	7000.18	5556.3	5366.43	4935.43
941	8263.85	7118.62	7000.18	5556.3	5366.43	4935.43
941.5	7997.27	6854.97	6750.17	5556.3	5068.3	4626.96
942	7997.27	6854.97	6750.17	5247.61	5068.3	4626.96
942.5	7730.7	6591.31	6500.16	5247.61	5068.3	4318.5
943	7730.7	6591.31	6500.16	5247.61	4770.16	4318.5
943.5	7730.7	6591.31	6500.16	5247.61	4770.16	4318.5
944	7464.12	6327.66	6250.16	4938.93	4770.16	4010.03
944.5	7464.12	6327.66	6250.16	4938.93	4472.03	4010.03
945	7464.12	6327.66	6250.16	5247.61	4472.03	4010.03
945.5	7197.55	6064.01	6000.15	4938.93	4472.03	4010.03
946	7197.55	6064.01	6000.15	4938.93	4472.03	4010.03
946.5	6930.97	6064.01	5750.14	4630.25	4472.03	3701.57
947	6930.97	5800.36	5750.14	4630.25	4173.89	3701.57
947.5	6664.39	5800.36	5500.14	4630.25	4472.03	3701.57
948	6664.39	5800.36	5500.14	4321.56	4173.89	3701.57
948.5	6397.82	5536.7	5500.14	4321.56	4173.89	3393.1
949	6397.82	5536.7	5500.14	4321.56	3875.76	3393.1
949.5	6397.82	5536.7	5250.13	4321.56	3875.76	3393.1
950	6131.24	5536.7	5250.13	4321.56	3875.76	3393.1
950.5	6131.24	5536.7	5250.13	4321.56	3875.76	3393.1
951	6131.24	5536.7	5000.12	4012.88	3875.76	3393.1
951.5	6131.24	5273.05	5000.12	4012.88	3577.62	3393.1
952	5864.67	5009.4	5000.12	4012.88	3577.62	3084.64
952.5	5864.67	5009.4	4750.12	4012.88	3577.62	3084.64
953	5598.09	5009.4	4750.12	4012.88	3577.62	3084.64
953.5	5598.09	4745.75	4750.12	3704.2	3577.62	3084.64
954	5598.09	4745.75	4500.11	3704.2	3279.49	3084.64
954.5	5331.52	4745.75	4500.11	3704.2	3279.49	2776.18
955	5331.52	4482.09	4500.11	3704.2	3279.49	2776.18
955.5	5331.52	4482.09	4500.11	3395.51	3279.49	2776.18
956	5331.52	4482.09	4250.11	3395.51	3279.49	2776.18
956.5	5064.94	4482.09	4250.11	3395.51	2981.35	2776.18
957	5064.94	4218.44	4250.11	3395.51	2981.35	2776.18
957.5	5064.94	4218.44	4250.11	3395.51	2981.35	2776.18
958	4798.36	4218.44	4250.11	3395.51	2981.35	2776.18
958.5	4798.36	4218.44	4000.1	3395.51	2981.35	2776.18
959	4798.36	4218.44	4000.1	3395.51	2981.35	2467.71
959.5	4531.79	4218.44	4000.1	3086.83	2981.35	2467.71
960	4531.79	3954.79	4000.1	3086.83	2981.35	2467.71
960.5	4531.79	3954.79	4000.1	3086.83	2683.22	2467.71
961	4265.21	3954.79	3750.09	3086.83	2683.22	2467.71
961.5	4265.21	3691.14	3750.09	3086.83	2683.22	2467.71
962	4265.21	3691.14	3750.09	2778.15	2683.22	2159.25
962.5	3998.64	3691.14	3500.09	2778.15	2683.22	2159.25
963	3998.64	3691.14	3500.09	2778.15	2683.22	2159.25
963.5	3998.64	3691.14	3500.09	2778.15	2385.08	2159.25
964	3998.64	3427.48	3500.09	2778.15	2385.08	2159.25
964.5	3732.06	3427.48	3250.08	2778.15	2385.08	2159.25
965	3732.06	3427.48	3250.08	2469.47	2385.08	2159.25
965.5	3732.06	3163.83	3250.08	2469.47	2385.08	1850.78
966	3732.06	3163.83	3250.08	2469.47	2385.08	1850.78
966.5	3465.49	3163.83	3000.07	2469.47	2086.95	1850.78
967	3465.49	3163.83	3000.07	2469.47	2086.95	1850.78
967.5	3465.49	2900.18	3000.07	2469.47	2086.95	1850.78
968	3198.91	2900.18	3000.07	2160.78	2086.95	1850.78
968.5	3198.91	2900.18	2750.07	2160.78	2086.95	1542.32
969	3198.91	2636.53	2750.07	2160.78	1788.81	1542.32
969.5	3198.91	2636.53	2500.06	1852.1	1788.81	1542.32
970	3198.91	2636.53	2500.06	1852.1	1788.81	1542.32
970.5	3198.91	2636.53	2500.06	1852.1	1788.81	1542.32
971	3198.91	2372.87	2500.06	1852.1	1788.81	1542.32
971.5	2932.33	2372.87	2500.06	1852.1	1788.81	1233.86
972	2932.33	2372.87	2250.06	1852.1	1490.68	1233.86
972.5	2932.33	2372.87	2250.06	1852.1	1490.68	1233.86
973	2932.33	2372.87	2250.06	1543.42	1490.68	1233.86
973.5	2665.76	2372.87	2250.06	1543.42	1490.68	1233.86
974	2665.76	2109.22	2250.06	1543.42	1490.68	1233.86
974.5	2665.76	2109.22	2000.05	1543.42	1490.68	1233.86
975	2665.76	2109.22	2000.05	1543.42	1490.68	1233.86
975.5	2399.18	1845.57	2000.05	1543.42	1490.68	1233.86
976	2399.18	1845.57	2000.05	1234.73	1192.54	925.392
976.5	2399.18	1845.57	2000.05	1234.73	1192.54	925.392
977	2399.18	1845.57	1750.04	1234.73	1192.54	925.392
977.5	2399.18	1845.57	1750.04	1234.73	1192.54	925.392
978	2132.61	1581.92	1750.04	1234.73	1192.54	925.392
978.5	2132.61	1581.92	1500.04	1234.73	1192.54	925.392
979	2132.61	1581.92	1500.04	1234.73	1192.54	925.392
979.5	2132.61	1581.92	1500.04	926.049	894.406	925.392
980	2132.61	1581.92	1500.04	926.049	894.406	925.392
980.5	1866.03	1581.92	1500.04	926.049	894.406	925.392
981	1866.03	1581.92	1250.03	926.049	894.406	616.928
981.5	1866.03	1318.26	1250.03	926.049	894.406	616.928
982	1866.03	1318.26	1250.03	926.049	894.406	616.928
982.5	1599.45	1318.26	1250.03	926.049	894.406	616.928
983	1599.45	1054.61	1250.03	926.049	596.27	616.928
983.5	1599.45	1054.61	1250.03	617.366	596.27	616.928
984	1599.45	1054.61	1000.02	617.366	596.27	616.928
984.5	1599.45	1054.61	1000.02	617.366	596.27	616.928
985	1599.45	790.958	1000.02	617.366	596.27	616.928
985.5	1332.88	790.958	1000.02	617.366	596.27	616.928
986	1332.88	790.958	750.019	617.366	596.27	616.928
986.5	1332.88	790.958	750.019	617.366	596.27	616.928
987	1332.88	790.958	750.019	617.366	298.135	308.464
987.5	1332.88	790.958	750.019	308.683	298.135	308.464
988	1066.3	527.305	750.019	308.683	298.135	308.464
988.5	1066.3	527.305	750.019	308.683	298.135	308.464
989	1066.3	527.305	750.019	308.683	298.135	308.464
989.5	1066.3	527.305	500.012	308.683	298.135	308.464
990	799.727	527.305	500.012	308.683	298.135	308.464
990.5	799.727	527.305	500.012	308.683	298.135	308.464
991	799.727	527.305	500.012	308.683	298.135	0
991.5	799.727	263.653	250.006	308.683	0	0
992	799.727	263.653	250.006	308.683	0	0
992.5	799.727	263.653	250.006	0	0	0
993	533.152	263.653	250.006	0	0	0
993.5	533.152	263.653	250.006	0	0	0
994	533.152	263.653	250.006	0	0	0
994.5	533.152	263.653	250.006	0	0	0
995	533.152	263.653	250.006	0	0	0
995.5	266.576	0	0	0	0	0
996	266.576	0	0	0	0	0
996.5	266.576	0	0	0	0	0
997	266.576	0	0	0	0	0
997.5	266.576	0	0	0	0	0
998	266.576	0	0	0	0	0
998.5	0	0	0	0	0	0
999	0	0	0	0	0	0
999.5	0	0	0	0	0	0
1000	0	0	0	0	0	0

## Sheet: Fig.2b
SVD-0		SVD-10		SVD-20		SVD-40		SVD-60		SVD-120
Voc (V)	Jsc (mA cm-2)	Voc (V)	Jsc (mA cm-2)	Voc (V)	Jsc (mA cm-2)	Voc (V)	Jsc (mA cm-2)	Voc (V)	Jsc (mA cm-2)	Voc (V)	Jsc (mA cm-2)
-0.3	-26.523	-0.3	-26.7258	-0.3	-27.1507	-0.3	-27.1898	-0.3	-26.9567	-0.3	-26.431
-0.29	-26.5093	-0.29	-26.7308	-0.29	-27.1672	-0.29	-27.1728	-0.29	-26.9378	-0.29	-26.4015
-0.28	-26.4883	-0.28	-26.747	-0.28	-27.1395	-0.28	-27.1507	-0.28	-26.9195	-0.28	-26.3618
-0.27	-26.4902	-0.27	-26.726	-0.27	-27.162	-0.27	-27.1265	-0.27	-26.9118	-0.27	-26.3457
-0.26	-26.4872	-0.26	-26.7267	-0.26	-27.1505	-0.26	-27.0985	-0.26	-26.9017	-0.26	-26.3125
-0.25	-26.443	-0.25	-26.6893	-0.25	-27.157	-0.25	-27.1095	-0.25	-26.8955	-0.25	-26.2918
-0.24	-26.453	-0.24	-26.6973	-0.24	-27.1343	-0.24	-27.0925	-0.24	-26.8908	-0.24	-26.2847
-0.23	-26.4153	-0.23	-26.666	-0.23	-27.1135	-0.23	-27.048	-0.23	-26.8687	-0.23	-26.2203
-0.22	-26.4245	-0.22	-26.669	-0.22	-27.1167	-0.22	-27.0622	-0.22	-26.8642	-0.22	-26.2108
-0.21	-26.4095	-0.21	-26.6517	-0.21	-27.106	-0.21	-27.032	-0.21	-26.8592	-0.21	-26.1298
-0.2	-26.4035	-0.2	-26.6578	-0.2	-27.1155	-0.2	-27.044	-0.2	-26.8498	-0.2	-26.1382
-0.19	-26.3815	-0.19	-26.6545	-0.19	-27.0875	-0.19	-27.0505	-0.19	-26.8397	-0.19	-26.0852
-0.18	-26.3773	-0.18	-26.6672	-0.18	-27.1062	-0.18	-27.034	-0.18	-26.81	-0.18	-26.0547
-0.17	-26.3968	-0.17	-26.6635	-0.17	-27.1095	-0.17	-27.0495	-0.17	-26.8092	-0.17	-26.0197
-0.16	-26.366	-0.16	-26.6343	-0.16	-27.122	-0.16	-27.0478	-0.16	-26.7985	-0.16	-26.0008
-0.15	-26.3625	-0.15	-26.6438	-0.15	-27.1152	-0.15	-27.0607	-0.15	-26.7995	-0.15	-25.9735
-0.14	-26.3287	-0.14	-26.6315	-0.14	-27.1013	-0.14	-27.0467	-0.14	-26.7697	-0.14	-25.946
-0.13	-26.3478	-0.13	-26.6277	-0.13	-27.0885	-0.13	-27.0515	-0.13	-26.7817	-0.13	-25.9305
-0.12	-26.3092	-0.12	-26.629	-0.12	-27.0482	-0.12	-27.005	-0.12	-26.7692	-0.12	-25.8547
-0.11	-26.3128	-0.11	-26.6193	-0.11	-27.063	-0.11	-27.0328	-0.11	-26.7605	-0.11	-25.8663
-0.1	-26.2898	-0.1	-26.6202	-0.1	-27.028	-0.1	-27.014	-0.1	-26.772	-0.1	-25.8245
-0.09	-26.276	-0.09	-26.6005	-0.09	-27.0335	-0.09	-27.008	-0.09	-26.7258	-0.09	-25.8227
-0.08	-26.2445	-0.08	-26.6285	-0.08	-27.0392	-0.08	-27.017	-0.08	-26.7233	-0.08	-25.7812
-0.07	-26.2645	-0.07	-26.608	-0.07	-27.055	-0.07	-27.0188	-0.07	-26.6958	-0.07	-25.7892
-0.06	-26.246	-0.06	-26.5895	-0.06	-27.0832	-0.06	-27.015	-0.06	-26.7087	-0.06	-25.7638
-0.05	-26.201	-0.05	-26.5625	-0.05	-27.067	-0.05	-27.03	-0.05	-26.673	-0.05	-25.7643
-0.04	-26.2087	-0.04	-26.5768	-0.04	-27.0873	-0.04	-27.025	-0.04	-26.6893	-0.04	-25.7505
-0.03	-26.1815	-0.03	-26.5465	-0.03	-27.0565	-0.03	-26.973	-0.03	-26.646	-0.03	-25.7108
-0.02	-26.188	-0.02	-26.54	-0.02	-27.0953	-0.02	-27.0045	-0.02	-26.6735	-0.02	-25.698
-0.01	-26.1913	-0.01	-26.5297	-0.01	-27.0555	-0.01	-26.9812	-0.01	-26.659	-0.01	-25.6663
0	-26.209	0	-26.5065	0	-27.0938	0	-26.996	0	-26.642	0	-25.659
0.01	-26.2085	0.01	-26.5158	0.01	-27.0735	0.01	-26.977	0.01	-26.6343	0.01	-25.6325
0.02	-26.2387	0.02	-26.5147	0.02	-27.0825	0.02	-26.9887	0.02	-26.5963	0.02	-25.6145
0.03	-26.2288	0.03	-26.527	0.03	-27.0862	0.03	-26.9647	0.03	-26.5948	0.03	-25.5903
0.04	-26.2465	0.04	-26.5173	0.04	-27.1017	0.04	-26.9885	0.04	-26.566	0.04	-25.5718
0.05	-26.2333	0.05	-26.5312	0.05	-27.0963	0.05	-26.982	0.05	-26.583	0.05	-25.562
0.06	-26.2055	0.06	-26.5132	0.06	-27.065	0.06	-26.9793	0.06	-26.5343	0.06	-25.5435
0.07	-26.229	0.07	-26.5778	0.07	-27.089	0.07	-26.966	0.07	-26.5652	0.07	-25.523
0.08	-26.2162	0.08	-26.5575	0.08	-27.0332	0.08	-26.924	0.08	-26.5385	0.08	-25.4705
0.09	-26.2078	0.09	-26.5768	0.09	-27.0915	0.09	-26.9262	0.09	-26.5475	0.09	-25.4685
0.1	-26.2132	0.1	-26.5855	0.1	-27.064	0.1	-26.9163	0.1	-26.5355	0.1	-25.4468
0.11	-26.1923	0.11	-26.581	0.11	-27.0888	0.11	-26.9022	0.11	-26.5135	0.11	-25.427
0.12	-26.1795	0.12	-26.5907	0.12	-27.0682	0.12	-26.8885	0.12	-26.4885	0.12	-25.4088
0.13	-26.197	0.13	-26.6017	0.13	-27.0927	0.13	-26.8995	0.13	-26.4567	0.13	-25.4037
0.14	-26.1965	0.14	-26.5768	0.14	-27.0922	0.14	-26.882	0.14	-26.4703	0.14	-25.3965
0.15	-26.1648	0.15	-26.5515	0.15	-27.0903	0.15	-26.888	0.15	-26.4473	0.15	-25.3815
0.16	-26.168	0.16	-26.5745	0.16	-27.0742	0.16	-26.8798	0.16	-26.4468	0.16	-25.396
0.17	-26.1175	0.17	-26.531	0.17	-27.0437	0.17	-26.841	0.17	-26.4243	0.17	-25.3397
0.18	-26.1298	0.18	-26.5338	0.18	-27.0663	0.18	-26.8515	0.18	-26.4247	0.18	-25.3322
0.19	-26.1122	0.19	-26.5257	0.19	-27.022	0.19	-26.841	0.19	-26.4267	0.19	-25.2835
0.2	-26.1122	0.2	-26.5155	0.2	-27.0257	0.2	-26.823	0.2	-26.4037	0.2	-25.288
0.21	-26.106	0.21	-26.5048	0.21	-26.983	0.21	-26.8178	0.21	-26.3925	0.21	-25.25
0.22	-26.087	0.22	-26.5222	0.22	-26.955	0.22	-26.8115	0.22	-26.3573	0.22	-25.2345
0.23	-26.0858	0.23	-26.4838	0.23	-26.9393	0.23	-26.797	0.23	-26.3678	0.23	-25.2065
0.24	-26.0753	0.24	-26.4758	0.24	-26.9222	0.24	-26.7995	0.24	-26.3352	0.24	-25.1977
0.25	-26.0572	0.25	-26.452	0.25	-26.9015	0.25	-26.809	0.25	-26.344	0.25	-25.1902
0.26	-26.0065	0.26	-26.4307	0.26	-26.8702	0.26	-26.768	0.26	-26.3085	0.26	-25.1593
0.27	-26.0345	0.27	-26.4225	0.27	-26.897	0.27	-26.7757	0.27	-26.306	0.27	-25.1432
0.28	-25.982	0.28	-26.409	0.28	-26.86	0.28	-26.7308	0.28	-26.302	0.28	-25.0897
0.29	-25.9865	0.29	-26.386	0.29	-26.8938	0.29	-26.7492	0.29	-26.2855	0.29	-25.0912
0.3	-25.9587	0.3	-26.3843	0.3	-26.8695	0.3	-26.73	0.3	-26.2858	0.3	-25.0572
0.31	-25.9597	0.31	-26.3672	0.31	-26.866	0.31	-26.7245	0.31	-26.2365	0.31	-25.0445
0.32	-25.927	0.32	-26.3547	0.32	-26.8753	0.32	-26.6943	0.32	-26.2485	0.32	-25.0055
0.33	-25.9432	0.33	-26.362	0.33	-26.8667	0.33	-26.6998	0.33	-26.1973	0.33	-24.9953
0.34	-25.911	0.34	-26.3392	0.34	-26.9055	0.34	-26.679	0.34	-26.2198	0.34	-24.9767
0.35	-25.8738	0.35	-26.2925	0.35	-26.8568	0.35	-26.6722	0.35	-26.1668	0.35	-24.9377
0.36	-25.8715	0.36	-26.3145	0.36	-26.8712	0.36	-26.66	0.36	-26.1835	0.36	-24.9229
0.37	-25.823	0.37	-26.2895	0.37	-26.8332	0.37	-26.5912	0.37	-26.152	0.37	-24.8932
0.38	-25.8352	0.38	-26.271	0.38	-26.8702	0.38	-26.6148	0.38	-26.1558	0.38	-24.8611
0.39	-25.808	0.39	-26.2715	0.39	-26.8427	0.39	-26.5727	0.39	-26.145	0.39	-24.8677
0.4	-25.793	0.4	-26.2523	0.4	-26.8755	0.4	-26.561	0.4	-26.117	0.4	-24.8005
0.41	-25.762	0.41	-26.2335	0.41	-26.8562	0.41	-26.536	0.41	-26.098	0.41	-24.7817
0.42	-25.767	0.42	-26.2417	0.42	-26.854	0.42	-26.542	0.42	-26.0482	0.42	-24.7308
0.43	-25.7383	0.43	-26.2325	0.43	-26.8912	0.43	-26.491	0.43	-26.0585	0.43	-24.7268
0.44	-25.7308	0.44	-26.1945	0.44	-26.873	0.44	-26.5138	0.44	-26.0175	0.44	-24.6813
0.45	-25.7097	0.45	-26.2248	0.45	-26.8693	0.45	-26.4905	0.45	-26.0192	0.45	-24.6756
0.46	-25.6747	0.46	-26.191	0.46	-26.8292	0.46	-26.4402	0.46	-25.9705	0.46	-24.6218
0.47	-25.69	0.47	-26.2267	0.47	-26.84	0.47	-26.4513	0.47	-25.966	0.47	-24.6116
0.48	-25.6663	0.48	-26.2198	0.48	-26.7935	0.48	-26.4138	0.48	-25.9522	0.48	-24.5811
0.49	-25.651	0.49	-26.2312	0.49	-26.8163	0.49	-26.413	0.49	-25.9297	0.49	-24.5533
0.5	-25.6378	0.5	-26.219	0.5	-26.7733	0.5	-26.4037	0.5	-25.9093	0.5	-24.5223
0.51	-25.616	0.51	-26.239	0.51	-26.7797	0.51	-26.394	0.51	-25.862	0.51	-24.4671
0.52	-25.5975	0.52	-26.2192	0.52	-26.7703	0.52	-26.3708	0.52	-25.8615	0.52	-24.4356
0.53	-25.5795	0.53	-26.223	0.53	-26.774	0.53	-26.3738	0.53	-25.8167	0.53	-24.4083
0.54	-25.5482	0.54	-26.1975	0.54	-26.7772	0.54	-26.356	0.54	-25.8083	0.54	-24.3791
0.55	-25.487	0.55	-26.1318	0.55	-26.74	0.55	-26.3403	0.55	-25.781	0.55	-24.3198
0.56	-25.4988	0.56	-26.161	0.56	-26.7465	0.56	-26.324	0.56	-25.7613	0.56	-24.3113
0.57	-25.4297	0.57	-26.1023	0.57	-26.7168	0.57	-26.2525	0.57	-25.74	0.57	-24.2535
0.58	-25.4273	0.58	-26.0877	0.58	-26.7185	0.58	-26.2615	0.58	-25.7125	0.58	-24.2353
0.59	-25.391	0.59	-26.0735	0.59	-26.7125	0.59	-26.237	0.59	-25.7093	0.59	-24.207
0.6	-25.3525	0.6	-26.0592	0.6	-26.6878	0.6	-26.2063	0.6	-25.6462	0.6	-24.1369
0.61	-25.311	0.61	-26.0207	0.61	-26.6752	0.61	-26.188	0.61	-25.6415	0.61	-24.097
0.62	-25.2843	0.62	-26.0625	0.62	-26.656	0.62	-26.1737	0.62	-25.5805	0.62	-24.0555
0.63	-25.2595	0.63	-26.0093	0.63	-26.6595	0.63	-26.1517	0.63	-25.572	0.63	-24.0007
0.64	-25.2188	0.64	-25.968	0.64	-26.6165	0.64	-26.1408	0.64	-25.531	0.64	-23.9619
0.65	-25.188	0.65	-25.963	0.65	-26.5978	0.65	-26.1367	0.65	-25.5053	0.65	-23.9246
0.66	-25.1283	0.66	-25.9005	0.66	-26.5465	0.66	-26.0703	0.66	-25.4615	0.66	-23.8497
0.67	-25.14	0.67	-25.8618	0.67	-26.5428	0.67	-26.0933	0.67	-25.4312	0.67	-23.8225
0.68	-25.0867	0.68	-25.8407	0.68	-26.5003	0.68	-26.03	0.68	-25.4178	0.68	-23.7963
0.69	-25.0685	0.69	-25.7868	0.69	-26.462	0.69	-26.0203	0.69	-25.3433	0.69	-23.7052
0.7	-25.0087	0.7	-25.728	0.7	-26.4318	0.7	-25.9703	0.7	-25.3173	0.7	-23.6653
0.71	-24.9616	0.71	-25.707	0.71	-26.3675	0.71	-25.9483	0.71	-25.2185	0.71	-23.5855
0.72	-24.9158	0.72	-25.6375	0.72	-26.34	0.72	-25.8908	0.72	-25.1995	0.72	-23.5213
0.73	-24.8523	0.73	-25.5645	0.73	-26.277	0.73	-25.8547	0.73	-25.1083	0.73	-23.4545
0.74	-24.7821	0.74	-25.4808	0.74	-26.22	0.74	-25.789	0.74	-25.0602	0.74	-23.3801
0.75	-24.6883	0.75	-25.3322	0.75	-26.0903	0.75	-25.6785	0.75	-24.9794	0.75	-23.2677
0.76	-24.5805	0.76	-25.233	0.76	-26.0095	0.76	-25.5817	0.76	-24.8661	0.76	-23.1867
0.77	-24.4599	0.77	-25.0512	0.77	-25.8468	0.77	-25.392	0.77	-24.7479	0.77	-23.0575
0.78	-24.2507	0.78	-24.8176	0.78	-25.7033	0.78	-25.251	0.78	-24.6009	0.78	-22.9096
0.79	-24.0376	0.79	-24.5934	0.79	-25.4943	0.79	-25.0008	0.79	-24.4123	0.79	-22.7351
0.8	-23.7005	0.8	-24.2125	0.8	-25.2265	0.8	-24.6627	0.8	-24.1698	0.8	-22.4528
0.81	-23.3385	0.81	-23.7651	0.81	-24.8392	0.81	-24.2806	0.81	-23.835	0.81	-22.178
0.82	-22.802	0.82	-23.1738	0.82	-24.3592	0.82	-23.7141	0.82	-23.423	0.82	-21.7502
0.83	-22.0963	0.83	-22.3668	0.83	-23.6953	0.83	-22.9583	0.83	-22.7682	0.83	-21.2186
0.84	-21.1249	0.84	-21.2649	0.84	-22.8286	0.84	-21.9303	0.84	-21.9692	0.84	-20.5041
0.85	-19.8458	0.85	-19.8639	0.85	-21.6488	0.85	-20.5636	0.85	-20.8035	0.85	-19.5304
0.86	-18.1305	0.86	-17.9545	0.86	-20.0868	0.86	-18.7297	0.86	-19.2883	0.86	-18.2291
0.87	-15.9282	0.87	-15.476	0.87	-18.0242	0.87	-16.3563	0.87	-17.2112	0.87	-16.4806
0.88	-13.0967	0.88	-12.339	0.88	-15.3583	0.88	-13.3288	0.88	-14.458	0.88	-14.0825
0.89	-9.52548	0.89	-8.39878	0.89	-11.9487	0.89	-9.5451	0.89	-10.8962	0.89	-10.8959
0.9	-5.23905	0.9	-3.6405	0.9	-7.77953	0.9	-5.04263	0.9	-6.42128	0.9	-6.88345
0.91	-0.07698	0.91	2.00478	0.91	-2.7513	0.91	0.1881	0.91	-0.96629	0.91	-1.86826
0.92	5.8401	0.92	8.50418	0.92	3.05563	0.92	6.30008	0.92	5.52693	0.92	4.22095
0.93	12.597	0.93	15.8803	0.93	9.97378	0.93	13.0213	0.93	12.9745	0.93	11.4221
0.94	20.1264	0.94	24.0234	0.94	17.6387	0.94	20.3789	0.94	21.3689	0.94	19.6665
0.95	28.4183	0.95	32.9393	0.95	26.0635	0.95	28.3242	0.95	30.629	0.95	28.9563
0.96	37.3858	0.96	42.528	0.96	35.3533	0.96	36.7867	0.96	40.6875	0.96	39.105
0.97	47.0102	0.97	52.7422	0.97	45.2735	0.97	45.7137	0.97	51.4353	0.97	50.1193
0.98	57.2287	0.98	63.5052	0.98	55.8385	0.98	55.076	0.98	62.8285	0.98	61.9012
0.99	67.9903	0.99	74.7525	0.99	66.9712	0.99	64.8115	0.99	74.7825	0.99	74.3245
1	79.238	1	86.4758	1	78.6232	1	74.873	1	87.2408	1	87.36
1.01	90.953	1.01	98.5828	1.01	90.7365	1.01	85.2463	1.01	100.144	1.01	100.897
1.02	103.029	1.02	111.018	1.02	103.254	1.02	95.8457	1.02	113.419	1.02	114.869
1.03	115.52	1.03	123.822	1.03	116.182	1.03	106.722	1.03	127.096	1.03	129.329
1.04	128.383	1.04	136.939	1.04	129.465	1.04	117.838	1.04	141.093	1.04	144.155
1.05	141.534	1.05	150.315	1.05	143.084	1.05	129.129	1.05	155.424	1.05	159.339
1.06	154.994	1.06	163.955	1.06	156.97	1.06	140.619	1.06	169.99	1.06	174.847
1.07	168.718	1.07	177.833	1.07	171.157	1.07	152.274	1.07	184.84	1.07	190.643
1.08	182.705	1.08	191.921	1.08	185.584	1.08	164.082	1.08	199.923	1.08	206.742
1.09	196.913	1.09	206.226	1.09	200.256	1.09	176.035	1.09	215.238	1.09	223.049
1.1	211.298	1.1	220.641	1.1	215.087	1.1	188.085	1.1	230.69	1.1	239.551
1.11	225.925	1.11	235.307	1.11	230.194	1.11	200.29	1.11	246.401	1.11	256.358
1.12	240.739	1.12	250.13	1.12	245.489	1.12	212.616	1.12	262.305	1.12	273.63
1.13	255.755	1.13	265.387	1.13	260.99	1.13	225.066	1.13	278.685	1.13	290.81
1.14	271.18	1.14	280.485	1.14	277.043	1.14	237.596	1.14	294.92	1.14	308.188
1.15	286.502	1.15	295.762	1.15	292.882	1.15	250.255	1.15	311.33	1.15	325.79
1.16	301.983	1.16	311.183	1.16	308.887	1.16	263.152	1.16	327.915	1.16	343.545
1.17	317.603	1.17	326.735	1.17	325.092	1.17	275.957	1.17	344.642	1.17	361.493
1.18	333.3	1.18	342.36	1.18	341.415	1.18	288.78	1.18	361.49	1.18	379.535
1.19	349.23	1.19	358.18	1.19	357.9	1.19	301.775	1.19	378.512	1.19	397.832
1.2	365.25	1.2	374.087	1.2	374.59	1.2	314.803	1.2	395.725	1.2	416.28

## Sheet: Fig.2c
	Voc	Voc (Er±)	Jsc	Jsc (Er±)	FF	FF (Er±)	PCE	PCE (Er±)
SVD-0	1	0.0033	1	0.0046	1	0.00389	1	0.00583
SVD-10	1	0.00441	1.01343	0.00921	1.0079	0.00527	1.02227	0.00795
SVD-20	1.0033	0.00661	1.03991	0.00537	1.01492	0.00489	1.05938	0.00795
SVD-40	1	0.0022	1.03377	0.00422	1.00878	0.00489	1.04348	0.00371
SVD-60	1.0011	0.0022	1.02072	0.00652	0.99724	0.00301	1.02227	0.00742
SVD-120	1.00441	0.0022	0.98542	0.0046	0.95498	0.00401	0.94539	0.0053

## Sheet: Fig.2d
	SVD-0	SVD-10	SVD-20	SVD-40	SVD-60	SVD-120
Wavelength (nm)	EQE (%)	EQE (%)	EQE (%)	EQE (%)	EQE (%)	EQE (%)
300	2.27634	1.90483	2.20904	1.78931	2.17284	1.86421
310	7.73986	6.52381	7.46428	6.68156	7.46636	6.84641
320	18.959	16.7044	18.3929	17.8097	18.4197	16.7125
330	33.9827	29.9748	32.8524	32.1561	32.3317	30.5186
340	44.9218	38.6551	43.0977	41.555	41.7693	40.9444
350	48.4063	41.1284	45.9626	44.6891	44.9694	43.3055
360	47.8579	40.5899	45.5069	45.536	45.5191	42.4588
370	45.4557	39.3458	43.5273	45.2364	44.9646	40.3737
380	44.5547	40.3021	43.5021	47.2718	46.633	41.5572
390	47.5555	45.1015	47.8155	53.291	52.3097	46.8465
400	52.63	51.8572	54.3622	60.6198	59.3087	54.025
410	58.5568	59.0626	61.3467	66.7836	65.4251	62.0575
420	66.3149	66.3794	69.0046	71.7742	70.6504	71.5536
430	73.6519	71.8298	74.7206	74.8581	74.0005	79.0792
440	78.3544	74.9929	78.0813	76.2672	75.5291	82.4782
450	80.4418	76.5456	78.5811	77.0624	76.4627	83.1095
460	81.7111	77.7857	79.1773	78.0908	77.3869	82.6247
470	83.1284	80.0665	80.7034	80.1967	79.5028	82.5565
480	84.7084	82.4945	82.5784	82.4737	81.8049	83.0506
490	86.2924	85.2335	84.5583	84.9828	84.2749	84.1174
500	87.7074	87.3423	86.6492	86.7105	86.2923	85.447
510	88.5083	88.9127	87.9769	88.0793	87.7923	86.5677
520	89.4093	90.3387	89.4152	89.2038	89.3023	87.6181
530	89.628	91.1285	90.4301	89.9449	89.9923	88.6322
540	88.7787	91.1489	90.7116	89.6556	90.001	88.8408
550	87.9326	90.5811	90.2309	89.236	89.6074	88.6109
560	87.6625	90.5699	90.4697	89.1587	89.6193	88.6602
570	87.6331	90.6994	90.6194	89.1747	89.6093	88.1424
580	86.1139	89.6798	89.7331	88.0881	88.6714	86.8054
590	83.7593	87.5925	88.1179	86.4251	86.8984	84.3151
600	80.9456	85.2139	85.9031	84.3488	84.7012	81.1083
610	77.8877	82.8214	84.2262	82.4556	82.7641	76.8017
620	77.6039	82.7539	84.5029	82.4237	82.6612	74.2385
630	80.1393	84.5987	86.1247	83.5143	83.7945	75.0456
640	83.5937	86.6785	87.6663	85.0467	85.284	77.0256
650	85.7067	87.745	88.2328	85.2153	85.5367	78.3286
660	87.0666	88.1145	88.1453	85.193	85.7173	79.039
670	87.7712	88.2	87.9608	84.8692	85.3587	79.4089
680	87.8628	88.3027	87.6612	84.9571	85.3357	79.8475
690	87.7207	88.4801	87.603	85.1604	85.3447	80.4419
700	87.4173	88.4057	87.555	85.5782	85.522	80.9808
710	87.08	88.4896	87.6553	85.7922	85.7458	81.3941
720	86.9058	88.6859	87.9357	85.7848	86.1103	81.6556
730	86.8117	88.7712	88.2317	86.3866	86.3027	81.6384
740	86.4425	88.3701	88.0963	86.3252	86.1707	81.5209
750	85.9746	88.0028	87.7995	86.1318	85.9333	81.3844
760	85.1573	87.0674	87.027	85.4588	85.2713	81.2128
770	84.3822	86.6758	86.4606	85.2127	84.9185	81.3343
780	82.9641	85.0761	85.3195	84.1816	83.7953	81.2661
790	81.4011	83.4119	83.9156	83.1302	82.8238	80.8596
800	79.3447	81.0756	81.9788	81.404	81.022	79.8206
810	76.9435	77.9946	79.5685	78.9204	78.6611	77.8575
820	72.3583	73.121	75.3923	74.5281	74.692	73.4972
830	68.6149	69.1954	71.8916	71.3488	71.1139	69.7509
840	60.871	61.4538	64.8385	64.2497	64.0487	61.5906
850	50.4447	51.3498	54.9744	54.8423	54.2935	50.4578
860	39.5478	40.6819	44.3086	44.5199	43.7248	39.6748
870	29.2588	30.5424	33.7057	34.0446	33.2354	28.1917
880	19.7863	20.93	23.3792	23.5927	23.0761	18.2469
890	14.6628	15.7268	17.3769	18.0736	17.0693	13.1743
900	9.27285	10.0783	11.1841	11.5914	10.9279	8.02106
910	5.75044	6.34577	6.96632	7.27443	6.78031	4.81865
920	3.27276	3.65776	3.99747	4.14147	3.86721	2.66594
930	1.76989	2.01287	2.18682	2.24118	2.10075	1.41323
940	0.94927	1.10076	1.17681	1.20031	1.11746	0.7366
950	0.5384	0.62208	0.66102	0.67438	0.61897	0.40431
960	0.30257	0.35246	0.36711	0.37233	0.34303	0.21539
970	0.15511	0.18574	0.18945	0.19198	0.17264	0.10499
980	0.08828	0.10258	0.10683	0.10687	0.10011	0.05846
990	0.04844	0.05797	0.05809	0.0532	0.05206	0.02725
1000	0.03073	0.03479	0.0386	0.03103	0.03439	0.01181

## Sheet: Fig.2e
SVD-0		SVD-0		Mix-0		Mix-20
Voc (V)	Jsc (mA cm-2)	Voc (V)	Jsc (mA cm-2)	Voc (V)	Jsc (mA cm-2)	Voc (V)	Jsc (mA cm-2)
-0.3	-26.523	-0.3	-27.1507	-0.3	-26.655	-0.3	-27.0625
-0.29	-26.5093	-0.29	-27.1672	-0.29	-26.6702	-0.29	-27.079
-0.28	-26.4883	-0.28	-27.1395	-0.28	-26.6618	-0.28	-27.0807
-0.27	-26.4902	-0.27	-27.162	-0.27	-26.6665	-0.27	-27.0828
-0.26	-26.4872	-0.26	-27.1505	-0.26	-26.6588	-0.26	-27.1017
-0.25	-26.443	-0.25	-27.157	-0.25	-26.6545	-0.25	-27.0545
-0.24	-26.453	-0.24	-27.1343	-0.24	-26.654	-0.24	-27.0487
-0.23	-26.4153	-0.23	-27.1135	-0.23	-26.651	-0.23	-27.0407
-0.22	-26.4245	-0.22	-27.1167	-0.22	-26.6477	-0.22	-27.038
-0.21	-26.4095	-0.21	-27.106	-0.21	-26.6142	-0.21	-27.0248
-0.2	-26.4035	-0.2	-27.1155	-0.2	-26.6363	-0.2	-27.0248
-0.19	-26.3815	-0.19	-27.0875	-0.19	-26.5935	-0.19	-27.0063
-0.18	-26.3773	-0.18	-27.1062	-0.18	-26.62	-0.18	-26.9947
-0.17	-26.3968	-0.17	-27.1095	-0.17	-26.5877	-0.17	-27.0293
-0.16	-26.366	-0.16	-27.122	-0.16	-26.598	-0.16	-26.982
-0.15	-26.3625	-0.15	-27.1152	-0.15	-26.5877	-0.15	-26.9967
-0.14	-26.3287	-0.14	-27.1013	-0.14	-26.5975	-0.14	-26.9642
-0.13	-26.3478	-0.13	-27.0885	-0.13	-26.596	-0.13	-26.9797
-0.12	-26.3092	-0.12	-27.0482	-0.12	-26.5718	-0.12	-26.957
-0.11	-26.3128	-0.11	-27.063	-0.11	-26.5577	-0.11	-26.9793
-0.1	-26.2898	-0.1	-27.028	-0.1	-26.526	-0.1	-26.9477
-0.09	-26.276	-0.09	-27.0335	-0.09	-26.5365	-0.09	-26.9548
-0.08	-26.2445	-0.08	-27.0392	-0.08	-26.5098	-0.08	-26.9677
-0.07	-26.2645	-0.07	-27.055	-0.07	-26.5075	-0.07	-26.9655
-0.06	-26.246	-0.06	-27.0832	-0.06	-26.4915	-0.06	-26.9698
-0.05	-26.201	-0.05	-27.067	-0.05	-26.4902	-0.05	-26.9335
-0.04	-26.2087	-0.04	-27.0873	-0.04	-26.4842	-0.04	-26.9535
-0.03	-26.1815	-0.03	-27.0565	-0.03	-26.4885	-0.03	-26.9037
-0.02	-26.188	-0.02	-27.0953	-0.02	-26.4625	-0.02	-26.9247
-0.01	-26.1913	-0.01	-27.0555	-0.01	-26.4378	-0.01	-26.8912
0	-26.209	0	-27.0938	0	-26.4473	0	-26.8925
0.01	-26.2085	0.01	-27.0735	0.01	-26.4395	0.01	-26.8655
0.02	-26.2387	0.02	-27.0825	0.02	-26.441	0.02	-26.8765
0.03	-26.2288	0.03	-27.0862	0.03	-26.4522	0.03	-26.865
0.04	-26.2465	0.04	-27.1017	0.04	-26.4565	0.04	-26.8657
0.05	-26.2333	0.05	-27.0963	0.05	-26.4582	0.05	-26.8472
0.06	-26.2055	0.06	-27.065	0.06	-26.4833	0.06	-26.8045
0.07	-26.229	0.07	-27.089	0.07	-26.4833	0.07	-26.8137
0.08	-26.2162	0.08	-27.0332	0.08	-26.4513	0.08	-26.7835
0.09	-26.2078	0.09	-27.0915	0.09	-26.469	0.09	-26.7843
0.1	-26.2132	0.1	-27.064	0.1	-26.43	0.1	-26.7602
0.11	-26.1923	0.11	-27.0888	0.11	-26.4488	0.11	-26.752
0.12	-26.1795	0.12	-27.0682	0.12	-26.4348	0.12	-26.742
0.13	-26.197	0.13	-27.0927	0.13	-26.4217	0.13	-26.7465
0.14	-26.1965	0.14	-27.0922	0.14	-26.4133	0.14	-26.7263
0.15	-26.1648	0.15	-27.0903	0.15	-26.4082	0.15	-26.713
0.16	-26.168	0.16	-27.0742	0.16	-26.407	0.16	-26.7108
0.17	-26.1175	0.17	-27.0437	0.17	-26.3938	0.17	-26.6807
0.18	-26.1298	0.18	-27.0663	0.18	-26.392	0.18	-26.6895
0.19	-26.1122	0.19	-27.022	0.19	-26.3367	0.19	-26.6913
0.2	-26.1122	0.2	-27.0257	0.2	-26.3697	0.2	-26.6683
0.21	-26.106	0.21	-26.983	0.21	-26.3265	0.21	-26.6825
0.22	-26.087	0.22	-26.955	0.22	-26.344	0.22	-26.6715
0.23	-26.0858	0.23	-26.9393	0.23	-26.3238	0.23	-26.6902
0.24	-26.0753	0.24	-26.9222	0.24	-26.3373	0.24	-26.6642
0.25	-26.0572	0.25	-26.9015	0.25	-26.315	0.25	-26.6732
0.26	-26.0065	0.26	-26.8702	0.26	-26.328	0.26	-26.6283
0.27	-26.0345	0.27	-26.897	0.27	-26.322	0.27	-26.654
0.28	-25.982	0.28	-26.86	0.28	-26.2795	0.28	-26.637
0.29	-25.9865	0.29	-26.8938	0.29	-26.2808	0.29	-26.637
0.3	-25.9587	0.3	-26.8695	0.3	-26.2308	0.3	-26.6277
0.31	-25.9597	0.31	-26.866	0.31	-26.2542	0.31	-26.6167
0.32	-25.927	0.32	-26.8753	0.32	-26.2183	0.32	-26.6292
0.33	-25.9432	0.33	-26.8667	0.33	-26.2323	0.33	-26.618
0.34	-25.911	0.34	-26.9055	0.34	-26.1928	0.34	-26.627
0.35	-25.8738	0.35	-26.8568	0.35	-26.2112	0.35	-26.5798
0.36	-25.8715	0.36	-26.8712	0.36	-26.1998	0.36	-26.5953
0.37	-25.823	0.37	-26.8332	0.37	-26.2015	0.37	-26.546
0.38	-25.8352	0.38	-26.8702	0.38	-26.1833	0.38	-26.5678
0.39	-25.808	0.39	-26.8427	0.39	-26.1485	0.39	-26.531
0.4	-25.793	0.4	-26.8755	0.4	-26.1597	0.4	-26.5185
0.41	-25.762	0.41	-26.8562	0.41	-26.1415	0.41	-26.5038
0.42	-25.767	0.42	-26.854	0.42	-26.1492	0.42	-26.5215
0.43	-25.7383	0.43	-26.8912	0.43	-26.128	0.43	-26.513
0.44	-25.7308	0.44	-26.873	0.44	-26.1423	0.44	-26.4965
0.45	-25.7097	0.45	-26.8693	0.45	-26.1288	0.45	-26.4973
0.46	-25.6747	0.46	-26.8292	0.46	-26.1373	0.46	-26.456
0.47	-25.69	0.47	-26.84	0.47	-26.1273	0.47	-26.4587
0.48	-25.6663	0.48	-26.7935	0.48	-26.0915	0.48	-26.4513
0.49	-25.651	0.49	-26.8163	0.49	-26.0957	0.49	-26.4327
0.5	-25.6378	0.5	-26.7733	0.5	-26.0585	0.5	-26.4055
0.51	-25.616	0.51	-26.7797	0.51	-26.052	0.51	-26.4123
0.52	-25.5975	0.52	-26.7703	0.52	-26.0347	0.52	-26.3858
0.53	-25.5795	0.53	-26.774	0.53	-26.016	0.53	-26.3845
0.54	-25.5482	0.54	-26.7772	0.54	-25.9855	0.54	-26.3607
0.55	-25.487	0.55	-26.74	0.55	-25.9808	0.55	-26.3152
0.56	-25.4988	0.56	-26.7465	0.56	-25.9855	0.56	-26.295
0.57	-25.4297	0.57	-26.7168	0.57	-25.9447	0.57	-26.2718
0.58	-25.4273	0.58	-26.7185	0.58	-25.9542	0.58	-26.226
0.59	-25.391	0.59	-26.7125	0.59	-25.8867	0.59	-26.214
0.6	-25.3525	0.6	-26.6878	0.6	-25.8942	0.6	-26.1728
0.61	-25.311	0.61	-26.6752	0.61	-25.8607	0.61	-26.133
0.62	-25.2843	0.62	-26.656	0.62	-25.86	0.62	-26.123
0.63	-25.2595	0.63	-26.6595	0.63	-25.8065	0.63	-26.0897
0.64	-25.2188	0.64	-26.6165	0.64	-25.7987	0.64	-26.0407
0.65	-25.188	0.65	-26.5978	0.65	-25.7845	0.65	-26.0057
0.66	-25.1283	0.66	-26.5465	0.66	-25.7485	0.66	-25.9365
0.67	-25.14	0.67	-26.5428	0.67	-25.739	0.67	-25.9045
0.68	-25.0867	0.68	-26.5003	0.68	-25.6582	0.68	-25.8773
0.69	-25.0685	0.69	-26.462	0.69	-25.646	0.69	-25.832
0.7	-25.0087	0.7	-26.4318	0.7	-25.558	0.7	-25.7707
0.71	-24.9616	0.71	-26.3675	0.71	-25.535	0.71	-25.72
0.72	-24.9158	0.72	-26.34	0.72	-25.4443	0.72	-25.6648
0.73	-24.8523	0.73	-26.277	0.73	-25.3833	0.73	-25.5828
0.74	-24.7821	0.74	-26.22	0.74	-25.2745	0.74	-25.491
0.75	-24.6883	0.75	-26.0903	0.75	-25.1872	0.75	-25.3305
0.76	-24.5805	0.76	-26.0095	0.76	-25.0535	0.76	-25.2085
0.77	-24.4599	0.77	-25.8468	0.77	-24.851	0.77	-25.0445
0.78	-24.2507	0.78	-25.7033	0.78	-24.6266	0.78	-24.7878
0.79	-24.0376	0.79	-25.4943	0.79	-24.3415	0.79	-24.4611
0.8	-23.7005	0.8	-25.2265	0.8	-23.9408	0.8	-24.0321
0.81	-23.3385	0.81	-24.8392	0.81	-23.4496	0.81	-23.4929
0.82	-22.802	0.82	-24.3592	0.82	-22.727	0.82	-22.7629
0.83	-22.0963	0.83	-23.6953	0.83	-21.8715	0.83	-21.7812
0.84	-21.1249	0.84	-22.8286	0.84	-20.6523	0.84	-20.4978
0.85	-19.8458	0.85	-21.6488	0.85	-19.1149	0.85	-18.822
0.86	-18.1305	0.86	-20.0868	0.86	-17.1026	0.86	-16.6498
0.87	-15.9282	0.87	-18.0242	0.87	-14.5547	0.87	-13.8798
0.88	-13.0967	0.88	-15.3583	0.88	-11.3687	0.88	-10.4266
0.89	-9.52548	0.89	-11.9487	0.89	-7.47838	0.89	-6.2073
0.9	-5.23905	0.9	-7.77953	0.9	-2.86708	0.9	-1.20174
0.91	-0.07698	0.91	-2.7513	0.91	2.5582	0.91	4.62293
0.92	5.8401	0.92	3.05563	0.92	8.70553	0.92	11.236
0.93	12.597	0.93	9.97378	0.93	15.5553	0.93	18.6283
0.94	20.1264	0.94	17.6387	0.94	23.0862	0.94	26.7458
0.95	28.4183	0.95	26.0635	0.95	31.2497	0.95	35.4725
0.96	37.3858	0.96	35.3533	0.96	40.009	0.96	44.8415
0.97	47.0102	0.97	45.2735	0.97	49.3152	0.97	54.7725
0.98	57.2287	0.98	55.8385	0.98	59.091	0.98	65.192
0.99	67.9903	0.99	66.9712	0.99	69.3303	0.99	76.061
1	79.238	1	78.6232	1	79.9625	1	87.3558
1.01	90.953	1.01	90.7365	1.01	90.9605	1.01	98.9935
1.02	103.029	1.02	103.254	1.02	102.26	1.02	110.957
1.03	115.52	1.03	116.182	1.03	113.888	1.03	123.26
1.04	128.383	1.04	129.465	1.04	125.82	1.04	135.863
1.05	141.534	1.05	143.084	1.05	137.997	1.05	148.724
1.06	154.994	1.06	156.97	1.06	150.413	1.06	161.835
1.07	168.718	1.07	171.157	1.07	163.063	1.07	175.173
1.08	182.705	1.08	185.584	1.08	175.913	1.08	188.722
1.09	196.913	1.09	200.256	1.09	188.947	1.09	202.488
1.1	211.298	1.1	215.087	1.1	202.129	1.1	216.377
1.11	225.925	1.11	230.194	1.11	215.534	1.11	230.512
1.12	240.739	1.12	245.489	1.12	229.09	1.12	244.81
1.13	255.755	1.13	260.99	1.13	242.826	1.13	259.283
1.14	271.18	1.14	277.043	1.14	256.685	1.14	274.197
1.15	286.502	1.15	292.882	1.15	270.998	1.15	288.973
1.16	301.983	1.16	308.887	1.16	285.11	1.16	303.875
1.17	317.603	1.17	325.092	1.17	299.382	1.17	318.92
1.18	333.3	1.18	341.415	1.18	313.712	1.18	334.07
1.19	349.23	1.19	357.9	1.19	328.265	1.19	349.387
1.2	365.25	1.2	374.59	1.2	342.89	1.2	364.84

## Sheet: Fig.2f
			SVD-0	SVD-20	Mix-0	Mix-120
		Wavelength (nm)	EQE (%)	EQE (%)	EQE (%)	EQE (%)
		300	2.27634	2.20904	2.01199	2.27241
		310	7.73986	7.46428	6.67286	7.83468
		320	18.959	18.3929	16.215	19.0718
		330	33.9827	32.8524	28.3718	33.3137
		340	44.9218	43.0977	36.5895	42.3404
		350	48.4063	45.9626	38.8013	44.2892
		360	47.8579	45.5069	38.6028	43.0806
		370	45.4557	43.5273	36.9558	40.6648
		380	44.5547	43.5021	37.2163	40.4849
		390	47.5555	47.8155	41.3666	44.528
		400	52.63	54.3622	46.0228	50.6095
		410	58.5568	61.3467	52.1135	57.1921
		420	66.3149	69.0046	59.9918	64.2046
		430	73.6519	74.7206	66.7908	69.3003
		440	78.3544	78.0813	70.8392	71.7255
		450	80.4418	78.5811	72.9358	72.8353
		460	81.7111	79.1773	74.4244	73.9338
		470	83.1284	80.7034	76.7019	75.7477
		480	84.7084	82.5784	79.2928	78.0309
		490	86.2924	84.5583	82.5097	80.8665
		500	87.7074	86.6492	84.8284	83.2651
		510	88.5083	87.9769	86.5776	85.024
		520	89.4093	89.4152	88.2914	86.9744
		530	89.628	90.4301	89.4387	88.1848
		540	88.7787	90.7116	89.7728	88.7381
		550	87.9326	90.2309	89.5924	88.7664
		560	87.6625	90.4697	89.8889	89.238
		570	87.6331	90.6194	90.4401	89.5761
		580	86.1139	89.7331	89.4541	88.9055
		590	83.7593	88.1179	87.6656	87.6469
		600	80.9456	85.9031	85.5085	85.6926
		610	77.8877	84.2262	83.7031	84.2302
		620	77.6039	84.5029	84.2018	84.5014
		630	80.1393	86.1247	86.2051	85.8636
		640	83.5937	87.6663	88.2584	87.2032
		650	85.7067	88.2328	88.9451	87.413
		660	87.0666	88.1453	89.0768	87.0577
		670	87.7712	87.9608	88.7519	86.8882
		680	87.8628	87.6612	88.3957	86.7217
		690	87.7207	87.603	88.287	86.7219
		700	87.4173	87.555	88.2377	86.8462
		710	87.08	87.6553	88.1402	86.9351
		720	86.9058	87.9357	88.2265	87.386
		730	86.8117	88.2317	88.4032	87.8207
		740	86.4425	88.0963	88.2634	87.7747
		750	85.9746	87.7995	87.8294	87.4833
		760	85.1573	87.027	87.0476	86.6946
		770	84.3822	86.4606	86.284	86.207
		780	82.9641	85.3195	84.9678	85.1022
		790	81.4011	83.9156	83.5117	83.9388
		800	79.3447	81.9788	81.5707	82.0507
		810	76.9435	79.5685	79.1155	79.7071
		820	72.3583	75.3923	74.7591	75.6944
		830	68.6149	71.8916	71.3961	72.1526
		840	60.871	64.8385	64.087	65.2161
		850	50.4447	54.9744	54.0422	55.6753
		860	39.5478	44.3086	43.2856	45.0248
		870	29.2588	33.7057	32.7358	34.4092
		880	19.7863	23.3792	22.3853	23.7102
		890	14.6628	17.3769	16.9463	17.9526
		900	9.27285	11.1841	10.8143	11.4929
		910	5.75044	6.96632	6.79338	7.22608
		920	3.27276	3.99747	3.88477	4.13429
		930	1.76989	2.18682	2.12774	2.26419
		940	0.94927	1.17681	1.13693	1.21167
		950	0.5384	0.66102	0.63742	0.68464
		960	0.30257	0.36711	0.3576	0.37626
		970	0.15511	0.18945	0.18323	0.20075
		980	0.08828	0.10683	0.10417	0.10954
		990	0.04844	0.05809	0.05543	0.06356
		1000	0.03073	0.0386	0.03308	0.03892

## Sheet: Fig.3a
Mix-20				SVD-0				SVD-20				SVD-120
Time(s）	Lotion (nm)	Intensity (a.u.)		Time(s）	Lotion (nm)	Intensity (a.u.)		Time(s）	Lotion (nm)	Intensity (a.u.)		Time(s）	Lotion (nm)	Intensity (a.u.)
0	719.049	1.7392		0	717.381	3.2159		0	721.552	2.8893		0	716.13	3.2744
0.04	720.301	1.2052		0.04	716.13	3.2038		0.04	719.466	1.6836		0.04	715.296	1.1514
0.08	720.301	1.004		0.08	716.964	1.7468		0.08	719.049	1.028		0.08	719.049	0.5847
0.12	720.301	0.8374		0.12	716.964	1.2455		0.12	721.552	0.9386		0.12	718.215	0.4474
0.16	721.969	0.7748		0.16	714.462	1.0942		0.16	721.552	0.7943		0.16	717.798	0.3661
0.2	721.135	0.7207		0.2	719.883	0.9537		0.2	721.552	0.7365		0.2	717.381	0.3227
0.24	721.552	0.6979		0.24	716.964	0.8996		0.24	719.049	0.6799		0.24	718.215	0.3075
0.28	722.804	0.6543		0.28	717.381	0.8408		0.28	721.552	0.6504		0.28	717.798	0.2814
0.32	719.049	0.6354		0.32	719.883	0.8011		0.32	721.552	0.6141		0.32	714.462	0.2657
0.36	720.301	0.5944		0.36	718.632	0.7446		0.36	719.466	0.5953		0.36	717.798	0.2564
0.4	719.049	0.5834		0.4	720.301	0.7172		0.4	721.552	0.5806		0.4	717.381	0.2444
0.44	720.301	0.5813		0.44	714.879	0.6974		0.44	721.552	0.5679		0.44	718.215	0.2399
0.48	722.804	0.5597		0.48	716.964	0.6881		0.48	719.466	0.5281		0.48	717.798	0.2441
0.52	719.049	0.5645		0.52	716.964	0.6727		0.52	722.804	0.5061		0.52	717.381	0.2344
0.56	720.301	0.5446		0.56	717.381	0.6487		0.56	719.883	0.5004		0.56	717.381	0.2309
0.6	723.638	0.5147		0.6	720.301	0.6316		0.6	722.386	0.5153		0.6	719.466	0.226
0.64	720.301	0.5074		0.64	717.381	0.6158		0.64	720.718	0.5143		0.64	721.135	0.2305
0.68	719.049	0.4924		0.68	717.381	0.6071		0.68	721.552	0.4968		0.68	722.386	0.2181
0.72	720.301	0.521		0.72	717.381	0.6026		0.72	719.049	0.4858		0.72	724.055	0.2193
0.76	720.718	0.5076		0.76	719.883	0.6101		0.76	720.718	0.4852		0.76	726.638	0.2118
0.8	720.301	0.49		0.8	719.883	0.5944		0.8	718.632	0.4857		0.8	729.481	0.208
0.84	722.701	0.4788		0.84	719.049	0.5739		0.84	726.142	0.4838		0.84	735.745	0.2108
0.88	725.221	0.4765		0.88	718.632	0.574		0.88	728.229	0.4709		0.88	744.937	0.2148
0.92	730.725	0.4765		0.92	725.307	0.563		0.92	731.569	0.4665		0.92	757.063	0.2194
0.96	736.559	0.4983		0.96	724.89	0.558		0.96	733.657	0.4754		0.96	753.299	0.2297
1	740.734	0.4705		1	725.307	0.57		1	735.745	0.462		1	757.063	0.2383
1.04	742.429	0.4611		1.04	729.064	0.5609		1.04	737.416	0.4583		1.04	767.944	0.2545
1.08	734.074	0.4604		1.08	724.473	0.5697		1.08	741.176	0.464		1.08	783.025	0.2807
1.12	737.833	0.4876		1.12	731.151	0.5615		1.12	734.492	0.4631		1.12	783.444	0.2813
1.16	737.833	0.4679		1.16	734.074	0.5587		1.16	737.833	0.4603		1.16	783.863	0.2929
1.2	745.773	0.4815		1.2	737.416	0.5637		1.2	745.773	0.4717		1.2	782.605	0.2894
1.24	748.699	0.4594		1.24	741.176	0.5742		1.24	736.58	0.4788		1.24	785.12	0.29
1.28	742.011	0.4576		1.28	747.445	0.557		1.28	748.281	0.4914		1.28	782.605	0.2919
1.32	751.208	0.4903		1.32	737.416	0.5521		1.32	757.063	0.4828		1.32	783.025	0.2938
1.36	741.594	0.4655		1.36	741.176	0.5738		1.36	750.371	0.49		1.36	784.282	0.2946
1.4	751.208	0.4623		1.4	749.117	0.5811		1.4	761.666	0.484		1.4	783.863	0.2978
1.44	752.462	0.4848		1.44	750.371	0.5796		1.44	758.318	0.4906		1.44	782.605	0.2909
1.48	760.829	0.5156		1.48	753.299	0.5778		1.48	758.318	0.5011		1.48	787.216	0.2919
1.52	758.737	0.4893		1.52	752.462	0.5911		1.52	752.044	0.4979		1.52	782.605	0.2933
1.56	766.688	0.5043		1.56	767.944	0.5869		1.56	761.666	0.5109		1.56	783.863	0.2869
1.6	760.829	0.512		1.6	764.595	0.5883		1.6	773.388	0.5518		1.6	786.797	0.2938
1.64	760.829	0.5192		1.64	774.645	0.6289		1.64	768.363	0.5903		1.64	783.025	0.2924
1.68	767.107	0.5119		1.68	774.226	0.661		1.68	781.348	0.6153		1.68	783.025	0.3036
1.72	774.226	0.61		1.72	774.645	0.6789		1.72	789.732	0.6404		1.72	784.701	0.2912
1.76	779.253	0.5942		1.76	778.834	0.6889		1.76	791.409	0.6404		1.76	783.025	0.2924
1.8	786.732	0.6096		1.8	784.282	0.6996		1.8	790.99	0.6273		1.8	784.282	0.2962
1.84	790.99	0.6304		1.84	785.12	0.7002		1.84	791.409	0.6144		1.84	783.863	0.2877
1.88	790.151	0.6165		1.88	786.797	0.6973		1.88	788.055	0.6273		1.88	787.216	0.2948
1.92	789.732	0.6486		1.92	787.216	0.7052		1.92	791.409	0.6154		1.92	783.025	0.3062
1.96	790.99	0.6342		1.96	790.57	0.7028		1.96	790.99	0.6316		1.96	783.025	0.2931
2	789.732	0.6358		2	790.57	0.7174		2	791.409	0.655		2	782.605	0.2971
2.04	791.829	0.6219		2.04	789.313	0.7047		2.04	789.732	0.6182		2.04	783.025	0.2952
2.08	791.829	0.6323		2.08	790.151	0.6884		2.08	790.99	0.6546		2.08	782.186	0.2941
2.12	789.732	0.6299		2.12	790.57	0.7013		2.12	791.409	0.631		2.12	783.025	0.2924
2.16	788.474	0.6148		2.16	789.313	0.7006		2.16	788.055	0.6202		2.16	782.605	0.2961
2.2	789.732	0.6304		2.2	791.409	0.6791		2.2	791.409	0.6404		2.2	783.025	0.2938
2.24	790.99	0.6337		2.24	790.57	0.7038		2.24	788.893	0.6246		2.24	784.282	0.2949
2.28	787.636	0.6348		2.28	791.829	0.6834		2.28	788.474	0.6246		2.28	783.863	0.2958
2.32	791.829	0.6219		2.32	787.636	0.699		2.32	788.893	0.6196		2.32	783.025	0.2967
2.36	790.99	0.6014		2.36	791.829	0.711		2.36	789.313	0.6404		2.36	785.539	0.2901
2.4	789.313	0.6172		2.4	789.313	0.699		2.4	789.732	0.6518		2.4	784.282	0.2909
2.44	789.732	0.6304		2.44	791.409	0.6814		2.44	789.732	0.6246		2.44	783.025	0.2924
2.48	789.313	0.6397		2.48	791.829	0.6863		2.48	786.378	0.631		2.48	785.12	0.299
2.52	787.216	0.6088		2.52	791.409	0.7002		2.52	794.345	0.5962		2.52	782.605	0.2926
2.56	790.99	0.6247						2.56	786.378	0.668		2.56	784.282	0.2941
2.6	790.57	0.6008						2.6	795.184	0.5994		2.6	783.863	0.2916
2.64	796.023	0.6741						2.64	795.184	0.6047		2.64	783.025	0.2924
2.68	787.216	0.6405						2.68	798.96	0.6311		2.68	784.282	0.2916
2.72	783.025	0.6057						2.72	789.732	0.614		2.72	783.444	0.2928
2.76	796.023	0.6188						2.76	785.539	0.618		2.76	782.605
2.8	787.216	0.6432						2.8	783.444	0.6021		2.8	784.282
2.84	799.379	0.6193						2.84	789.313	0.6175		2.84	783.025
2.88	799.379	0.6373						2.88	794.345	0.631		2.88	785.959
2.92	784.701	0.6163						2.92	801.058	0.5696		2.92	783.444
2.96	778.834	0.5947						2.96	794.345	0.6014		2.96	785.12
3	789.313	0.616						3	788.893	0.5858		3
3.04	787.216	0.6352						3.04	786.378	0.6341		3.04	782.605
3.08	785.959	0.6247						3.08	797.701	0.595		3.08	784.282
3.12	787.216	0.6196						3.12	786.378	0.6314		3.12	787.216
3.16	790.99	0.6144						3.16	786.378	0.6129		3.16	794.345
3.2	788.055	0.6385						3.2	780.929	0.5962		3.2	786.797
3.24	796.023	0.6299						3.24	795.184	0.5994		3.24	783.863
3.28	789.313	0.629						3.28	793.926	0.5795		3.28	782.186
3.32	798.12	0.6474						3.32	797.701	0.655		3.32	794.345
3.36	792.667	0.5989						3.36	788.055	0.606		3.36	783.025
3.4	798.54	0.6062						3.4	795.603	0.6222		3.4	783.025
3.44	779.253	0.6195						3.44	788.474	0.6146		3.44	793.087
3.48	794.345	0.6466						3.48	784.701	0.6039		3.48	786.797
3.52	791.409	0.6014						3.52	784.701	0.6408		3.52	795.603
3.56	790.99	0.636						3.56	786.378	0.6181		3.56	782.605
3.6	796.023	0.6188						3.6	782.186	0.6285		3.6	785.959
3.64	790.57	0.6221						3.64	795.184	0.5915		3.64	788.474
3.68	796.023	0.6327						3.68	788.474	0.5937		3.68	795.603
3.72	785.959	0.6021						3.72	797.701	0.624		3.72	783.863
3.76	790.99	0.5963						3.76	784.701	0.622		3.76	784.701
3.8	789.313	0.6083						3.8	789.313	0.5808		3.8	786.797
3.84	796.023	0.6027						3.84	786.378	0.6002		3.84	783.863
3.88	797.701	0.6401										3.88	782.605
3.92	786.378	0.6229										3.92	794.764
3.96	791.409	0.604										3.96	796.023
4	794.764	0.617										4	783.025
4.04	789.313	0.6264										4.04	796.023
4.08	797.701	0.6557										4.08	783.025
4.12	787.216	0.6247										4.12	782.605
4.16	786.378	0.6414										4.16	782.605
4.2	790.99	0.6118										4.2	783.444
4.24	796.023	0.6134										4.24	783.025
4.28	794.764	0.6226										4.28	784.701
4.32	802.317	0.6307										4.32	794.764
4.36	797.701	0.6251										4.36	782.186
4.4	788.055	0.6021										4.4	790.57
4.44	797.701	0.6192										4.44	783.025
4.48	796.023	0.6215										4.48	782.605
4.52	798.12	0.6504										4.52	783.025
4.56	802.317	0.6071										4.56	793.506
4.6	788.055	0.6331										4.6	785.959
4.64	778.834	0.5947										4.64	794.764
4.68	786.378	0.6177										4.68	782.605
4.72	788.055	0.6096										4.72	795.603
4.76	796.023	0.6271										4.76	793.087
4.8	786.378	0.6441										4.8	782.186
4.84	788.055	0.6147										4.84	793.087
4.88	797.701	0.6163										4.88	783.025
4.92	789.313	0.6058										4.92	782.186
4.96	796.023	0.6027										4.96	783.025
5	784.701	0.6502										5	786.797
												5.04	794.764
												5.08	782.605
												5.12	787.216
												5.16	791.409
												5.2	793.087
												5.24	786.797
												5.28	794.764
												5.32	783.444
												5.36	793.087
												5.4	783.025
												5.44	791.409
												5.48	793.087
												5.52	782.186
												5.56	783.025
												5.6	786.797
												5.64	782.605
												5.68	782.605
												5.72	783.025
												5.76	783.444
												5.8	783.025
												5.84	784.701
												5.88	793.087
												5.92	782.605
												5.96	788.893
												6	784.282
												6.04	787.216
												6.08	783.444
												6.12	790.151
												6.16	783.025
												6.2	783.025
												6.24	796.023
												6.28	782.605
												6.32	782.605
												6.36	783.025
												6.4	782.605
												6.44	781.348
												6.48	787.216
												6.52	783.025
												6.56	794.345
												6.6	792.667
												6.64	792
												6.68	793.087
												6.72	794.764
												6.76	782.605
												6.8	781.348
												6.84	782.605
												6.88	790.151
												6.92	782.605
												6.96	794.764
												7	782.605
												7.04	786.797
												7.08	783.025
												7.12	783.025
												7.16	782.605
												7.2	795.603
												7.24	782.605
												7.28	783.025
												7.32	783.025
												7.36	783.025
												7.4	782.605
												7.44	796.023
												7.48	783.025
												7.52	788.893
												7.56	787.216
												7.6	788.474
												7.64	793.506
												7.68	783.444
												7.72	783.444
												7.76	793.087
												7.8	794.764
												7.84	787.216
												7.88	783.025
												7.92	782.605
												7.96	793.087
												8	782.605
												8.04	783.025
												8.08	795.603
												8.12	781.348
												8.16	796.023
												8.2	794.345
												8.24	782.605
												8.28	793.087
												8.32	784.701
												8.36	782.605
												8.4	791.829
												8.44	784.701
												8.48	793.087
												8.52	783.025
												8.56	783.444
												8.6	786.797
												8.64	791.829
												8.68	783.025
												8.72	782.605
												8.76	793.506
												8.8	785.539
												8.84	783.025
												8.88	783.025
												8.92	793.087
												8.96	783.025
												9	783.025
												9.04	783.025
												9.08	783.025
												9.12	796.023
												9.16	790.99
												9.2	794.764
												9.24	782.605
												9.28	796.023
												9.32	783.025
												9.36	783.025
												9.4	783.025
												9.44	783.025
												9.48	783.025
												9.52	790.151
												9.56	783.025
												9.6	789.732
												9.64	786.797
												9.68	783.025
												9.72	793.506
												9.76	783.025
												9.8	788.055
												9.84	790.57
												9.88	796.442
												9.92	796.023
												9.96	783.025
												10	783.444
												10.04	783.025
												10.08	787.216
												10.12	794.345
												10.16	793.087
												10.2	784.701
												10.24	793.087
												10.28	789.732
												10.32	783.025
												10.36	793.926
												10.4	783.025
												10.44	783.025
												10.48	783.444
												10.52	783.025
												10.56	784.282
												10.6	793.087
												10.64	788.893
												10.68	783.025
												10.72	782.605
												10.76	793.087
												10.8	787.216
												10.84	783.025
												10.88	784.282
												10.92	783.444
												10.96	788.474
												11	783.863
												11.04	782.605
												11.08	783.025
												11.12	794.764
												11.16	783.025
												11.2	783.025
												11.24	787.216
												11.28	791.829
												11.32	779.253
												11.36	794.764
												11.4	796.023
												11.44	782.186
												11.48	783.025
												11.52	783.025
												11.56	782.605
												11.6	793.087
												11.64	790.151
												11.68	782.605
												11.72	783.025
												11.76	796.023
												11.8	794.764
												11.84	796.023
												11.88	793.087
												11.92	784.701
												11.96	783.025
												12	783.025
												12.04	790.57
												12.08	787.216
												12.12	783.025
												12.16	782.605
												12.2	783.025
												12.24	783.025
												12.28	783.025
												12.32	794.345
												12.36	782.605
												12.4	793.087
												12.44	796.023
												12.48	784.282
												12.52	796.023
												12.56	782.605
												12.6	785.539
												12.64	793.506
												12.68	792.667
												12.72	787.216
												12.76	793.087
												12.8	782.605
												12.84	787.216
												12.88	793.087
												12.92	783.025
												12.96	783.025
												13	783.444
												13.04	793.506
												13.08	791.409
												13.12	782.605
												13.16	793.087
												13.2	783.444
												13.24	782.605
												13.28	796.023
												13.32	788.474
												13.36	796.023
												13.4	783.025
												13.44	795.603
												13.48	783.025
												13.52	790.99
												13.56	782.605
												13.6	793.087
												13.64	788.474
												13.68	786.797
												13.72	785.959
												13.76	782.605
												13.8	783.025
												13.84	783.025
												13.88	782.605
												13.92	783.025
												13.96	783.025
												14	793.087
												14.04	782.605
												14.08	793.087
												14.12	791.409
												14.16	793.087
												14.2	782.605
												14.24	796.023
												14.28	793.087
												14.32	783.025
												14.36	782.605
												14.4	794.345
												14.44	787.216
												14.48	784.701
												14.52	793.506
												14.56	793.087
												14.6	793.087
												14.64	784.282
												14.68	793.506
												14.72	793.506
												14.76	793.087
												14.8	787.216
												14.84	783.025
												14.88	783.025
												14.92	783.025
												14.96	786.797
												15	782.605
												15.04	782.186
												15.08	793.087
												15.12	787.216
												15.16	783.025
												15.2	783.025
												15.24	783.025
												15.28	782.605
												15.32	783.863
												15.36	783.025
												15.4	783.025
												15.44	783.025
												15.48	783.025
												15.52	785.959
												15.56	783.863
												15.6	793.087
												15.64	796.023
												15.68	783.863
												15.72	783.025
												15.76	783.025
												15.8	782.605
												15.84	782.605
												15.88	784.701
												15.92	787.216
												15.96	782.605
												16	782.605
												16.04	786.797
												16.08	791.409
												16.12	782.605
												16.16	796.023
												16.2	781.348
												16.24	790.57
												16.28	786.797
												16.32	783.025
												16.36	782.605
												16.4	783.025
												16.44	783.025
												16.48	793.087
												16.52	783.025
												16.56	784.282
												16.6	782.186
												16.64	783.444
												16.68	791.409
												16.72	782.605
												16.76	793.926
												16.8	783.025
												16.84	793.087
												16.88	783.025
												16.92	783.025
												16.96	781.348
												17	783.025
												17.04	783.025
												17.08	786.797
												17.12	784.701
												17.16	783.025
												17.2	782.605
												17.24	795.603
												17.28	784.701
												17.32	783.025
												17.36	784.701
												17.4	782.605
												17.44	791.409
												17.48	783.025
												17.52	783.025
												17.56	793.087
												17.6	783.025
												17.64	782.605
												17.68	783.025
												17.72	783.025
												17.76	795.603
												17.8	782.605
												17.84	796.023
												17.88	783.025
												17.92	783.025
												17.96	793.087
												18	783.025
												18.04	786.797
												18.08	783.444
												18.12	783.025
												18.16	783.444
												18.2	795.603
												18.24	783.025
												18.28	791.829
												18.32	783.025
												18.36	793.087
												18.4	791.829
												18.44	784.282
												18.48	787.216
												18.52	791.829
												18.56	793.087
												18.6	782.605
												18.64	793.506
												18.68	787.216
												18.72	783.025
												18.76	783.025
												18.8	783.025
												18.84	782.186
												18.88	783.025
												18.92	783.444
												18.96	783.444
												19	790.151
												19.04	794.345
												19.08	783.025
												19.12	784.701
												19.16	783.025
												19.2	783.025
												19.24	785.539
												19.28	794.345
												19.32	793.506
												19.36	783.025
												19.4	783.025
												19.44	783.025
												19.48	782.605
												19.52	793.087
												19.56	783.025
												19.6	787.216
												19.64	793.087
												19.68	791.409
												19.72	784.701
												19.76	783.025
												19.8	784.282
												19.84	790.151
												19.88	782.605
												19.92	793.087
												19.96	783.863
												20	790.151
												20.04	793.087
												20.08	793.506
												20.12	786.797
												20.16	784.282
												20.2	783.025
												20.24	783.025
												20.28	783.025
												20.32	791.409
												20.36	782.605
												20.4	783.025
												20.44	783.025
												20.48	793.087
												20.52	783.025
												20.56	783.863
												20.6	785.959
												20.64	786.797
												20.68	790.99
												20.72	786.797
												20.76	793.087
												20.8	794.345
												20.84	793.087
												20.88	787.216
												20.92	793.087
												20.96	790.99
												21	783.863
												21.04	796.862
												21.08	790.57
												21.12	782.605
												21.16	783.025
												21.2	783.025
												21.24	793.087
												21.28	783.025
												21.32	781.348
												21.36	781.348
												21.4	787.216
												21.44	783.025
												21.48	782.605
												21.52	785.539
												21.56	782.605
												21.6	788.474
												21.64	806.094
												21.68	783.025
												21.72	783.025
												21.76	782.605
												21.8	796.023
												21.84	782.605
												21.88	784.282
												21.92	783.025
												21.96	796.023
												22	799.799
												22.04	787.216
												22.08	783.025
												22.12	782.605
												22.16	783.444
												22.2	786.797
												22.24	783.025
												22.28	783.025
												22.32	782.605
												22.36	796.023
												22.4	796.023
												22.44	796.023
												22.48	790.57

## Sheet: Fig.3b
	stage ІІ time (s)
Mix-0	1.02
Mix-20	1.04
SVD-0	1.07
SVD-20	0.92
SVD-40	0.84
SVD-60	0.64
SVD-120	0.56

[truncated: 6 more sheets: Fig.3c, Fig.3d, Fig.3e, Fig.4b, Fig.4c, Fig.4d]
